# Supplementary material for: Transcriptomic analysis reveals the formation mechanism of anemone-type flower in chrysanthemum
Source: BMC Genomics. 2022 Dec 22;23:846. doi: 10.1186/s12864-022-09078-3 (PMC9773529; doi:10.1186/s12864-022-09078-3)
Supplement: Supplementary file 2 — Additional file 2: Table S1. Summary statistics of clean reads in the transcriptomes of Chrysanthemum × morifolium. [file 12864_2022_9078_MOESM2_ESM.xls]

## Sheet: Sheet1
Additional file 2: Table S1. Summary statistics of clean reads in the transcriptomes of Chrysanthemum × morifolium
Sample name	Read Number	Base Number	GC Content (%)	Q30(%)
AD1-1	24160989	7182314626	43	94.98
AD1-2	22831883	6789814932	42.98	94.69
AD1-3	31911825	9466209774	42.99	94.83
AD2-1	20677394	6159070956	42.95	94.61
AD2-2	20293656	6039339730	42.76	94.85
AD2-3	23197466	6900270174	42.79	94.62
AD3-1	20394218	6072006734	42.82	94.69
AD3-2	20034403	5961852988	42.83	94.36
AD3-3	21603071	6421306530	42.84	94.71
AR1-1	23375163	6944038524	43.11	94.22
AR1-2	24525761	7283307194	42.96	94.78
AR1-3	26303587	7813508034	42.99	94.74
AR2-1	63326724	18852611094	42.99	94.51
AR2-2	20687981	6151554528	43.12	91.64
AR2-3	24011610	7136794284	43.1	91.96
AR3-1	21427857	6364838136	42.95	92.35
AR3-2	20503481	6092901756	43.04	94.69
AR3-3	22594597	6725097076	43.06	94.75
FD1-1	22350434	6650106514	42.63	94.92
FD1-2	19651618	5854304628	42.74	94.72
FD1-3	20831750	6175374092	42.71	94.76
FD2-1	22108576	6589975574	42.65	94.55
FD2-2	20295991	6028753414	42.8	94.52
FD2-3	20292613	6034013886	42.78	94.53
FD3-1	26137216	7671060650	42.28	94.77
FD3-2	22878269	6794080976	42.76	94.53
FD3-3	22254975	6618540574	43.33	94.58
FR1-1	22906802	6824348976	42.82	94.79
FR1-2	23794824	7073930462	42.95	94.43
FR1-3	21370616	6362738316	42.91	94.83
FR2-1	20620295	6127296886	42.9	94.37
FR2-2	20117369	5981043212	42.78	94.29
FR2-3	23526615	7002154878	42.86	94.28
FR3-1	23363997	6953732250	42.74	94.64
FR3-2	20864854	6205499132	45.21	94.85
FR3-3	23080506	6857598536	42.82	94.19
