# Supplementary material for: Transcriptomic analysis reveals the formation mechanism of anemone-type flower in chrysanthemum
Source: BMC Genomics. 2022 Dec 22;23:846. doi: 10.1186/s12864-022-09078-3 (PMC9773529; doi:10.1186/s12864-022-09078-3)
Supplement: Supplementary file 6 — Additional file 6: Table S2. Pathyways involved in KEGG analysis [file 12864_2022_9078_MOESM6_ESM.xls]

## Sheet: Sheet1
Additional file 6: Table S2 Pathyways involved in KEGG analysis
ND4_VS_AD4
#Pathway	ko_ID	DEgene	gene	DEgene_all	gene_all
Plant-pathogen interaction	ko04626	142	1145	1680	16580	c102423.graph_c0;c103648.graph_c0;c103884.graph_c0;c104375.graph_c0;c104416.graph_c0;c105822.graph_c1;c106732.graph_c0;c107293.graph_c0;c107710.graph_c0;c107768.graph_c0;c108185.graph_c0;c110473.graph_c0;c111056.graph_c0;c111295.graph_c0;c111308.graph_c0;c111846.graph_c0;c111854.graph_c0;c111942.graph_c0;c113091.graph_c1;c113756.graph_c1;c113756.graph_c3;c113764.graph_c0;c114420.graph_c0;c116031.…
Plant hormone signal transduction	ko04075	125	894	1680	16580	c101654.graph_c0;c101898.graph_c0;c102316.graph_c0;c102497.graph_c0;c103708.graph_c0;c103753.graph_c0;c104174.graph_c0;c104283.graph_c0;c104487.graph_c0;c104589.graph_c0;c106588.graph_c0;c106882.graph_c0;c106966.graph_c0;c107293.graph_c0;c107710.graph_c0;c110333.graph_c0;c110996.graph_c0;c111345.graph_c0;c111611.graph_c0;c111802.graph_c0;c111864.graph_c0;c111919.graph_c0;c112300.graph_c0;c112391.…
Starch and sucrose metabolism	ko00500	99	618	1680	16580	c102772.graph_c0;c105606.graph_c0;c107495.graph_c0;c107679.graph_c0;c107930.graph_c0;c107996.graph_c0;c108920.graph_c1;c109634.graph_c0;c110079.graph_c0;c110425.graph_c0;c111026.graph_c0;c111713.graph_c0;c113347.graph_c0;c113699.graph_c0;c113968.graph_c0;c114572.graph_c0;c115328.graph_c0;c115412.graph_c0;c115611.graph_c0;c115796.graph_c0;c115916.graph_c0;c116074.graph_c0;c116562.graph_c0;c116860.…
MAPK signaling pathway - plant	ko04016	87	668	1680	16580	c102423.graph_c0;c102497.graph_c0;c104283.graph_c0;c104487.graph_c0;c106602.graph_c0;c107293.graph_c0;c107710.graph_c0;c111308.graph_c0;c111854.graph_c0;c111919.graph_c0;c111942.graph_c0;c112905.graph_c0;c113756.graph_c1;c114420.graph_c0;c114968.graph_c0;c116031.graph_c0;c117899.graph_c0;c118253.graph_c0;c119164.graph_c0;c119612.graph_c1;c119708.graph_c0;c120151.graph_c1;c120314.graph_c0;c120622.…
Carbon metabolism	ko01200	73	894	1680	16580	c105062.graph_c0;c106602.graph_c0;c107677.graph_c0;c110283.graph_c0;c110953.graph_c0;c111086.graph_c0;c112613.graph_c0;c113265.graph_c0;c113935.graph_c0;c114031.graph_c0;c114274.graph_c0;c114344.graph_c1;c114344.graph_c2;c114805.graph_c0;c115680.graph_c0;c116488.graph_c1;c116488.graph_c2;c116926.graph_c0;c119147.graph_c2;c119482.graph_c1;c120023.graph_c2;c120064.graph_c0;c120324.graph_c0;c120324.…
Phenylpropanoid biosynthesis	ko00940	71	443	1680	16580	c100445.graph_c0;c100710.graph_c1;c100871.graph_c0;c102125.graph_c0;c104557.graph_c0;c106965.graph_c0;c107996.graph_c0;c109028.graph_c0;c110130.graph_c0;c110130.graph_c1;c110342.graph_c1;c111914.graph_c0;c113420.graph_c0;c113998.graph_c0;c114440.graph_c1;c115222.graph_c0;c116562.graph_c0;c118479.graph_c0;c118950.graph_c0;c119097.graph_c0;c119349.graph_c0;c119540.graph_c0;c122036.graph_c0;c122186.…
Endocytosis	ko04144	70	723	1680	16580	c104053.graph_c0;c105081.graph_c0;c107079.graph_c0;c112308.graph_c0;c112499.graph_c0;c113397.graph_c0;c114085.graph_c0;c114139.graph_c0;c115008.graph_c0;c115349.graph_c2;c116983.graph_c0;c117218.graph_c0;c117580.graph_c0;c117600.graph_c0;c117771.graph_c0;c118144.graph_c0;c120127.graph_c2;c121257.graph_c0;c121984.graph_c0;c122281.graph_c0;c123427.graph_c0;c124943.graph_c1;c125167.graph_c0;c125865.…
Protein processing in endoplasmic reticulum	ko04141	68	828	1680	16580	c102448.graph_c1;c104346.graph_c0;c104375.graph_c0;c104942.graph_c0;c105081.graph_c0;c105969.graph_c0;c107318.graph_c0;c111624.graph_c0;c111949.graph_c0;c112040.graph_c0;c112079.graph_c0;c112308.graph_c0;c113397.graph_c0;c114139.graph_c0;c115008.graph_c0;c115452.graph_c0;c117277.graph_c0;c117600.graph_c0;c117771.graph_c0;c118010.graph_c0;c120318.graph_c0;c122075.graph_c0;c122340.graph_c0;c122388.…
Pentose and glucuronate interconversions	ko00040	66	396	1680	16580	c107622.graph_c0;c111792.graph_c0;c114288.graph_c0;c116363.graph_c1;c116980.graph_c0;c117122.graph_c0;c117205.graph_c0;c117695.graph_c0;c118212.graph_c0;c118314.graph_c0;c119193.graph_c0;c119386.graph_c0;c120135.graph_c0;c120455.graph_c1;c121355.graph_c0;c121652.graph_c0;c122325.graph_c0;c122836.graph_c0;c123119.graph_c0;c123161.graph_c0;c123465.graph_c0;c123765.graph_c0;c124403.graph_c0;c124499.…
Amino sugar and nucleotide sugar metabolism	ko00520	55	455	1680	16580	c102746.graph_c0;c105606.graph_c0;c111792.graph_c0;c113347.graph_c0;c114073.graph_c0;c114288.graph_c0;c116980.graph_c0;c117695.graph_c0;c118005.graph_c0;c118212.graph_c0;c120135.graph_c0;c120437.graph_c0;c120444.graph_c0;c120455.graph_c1;c120482.graph_c0;c122924.graph_c0;c122980.graph_c0;c123056.graph_c0;c123899.graph_c0;c124201.graph_c0;c124403.graph_c0;c124503.graph_c0;c124909.graph_c0;c125334.…
Galactose metabolism	ko00052	54	295	1680	16580	c103407.graph_c0;c107759.graph_c0;c107930.graph_c0;c111026.graph_c0;c111792.graph_c0;c112916.graph_c0;c113265.graph_c0;c113462.graph_c0;c113935.graph_c0;c114984.graph_c0;c117695.graph_c0;c118727.graph_c1;c119482.graph_c1;c119656.graph_c1;c120135.graph_c0;c121665.graph_c0;c122883.graph_c0;c123917.graph_c0;c124403.graph_c0;c124503.graph_c0;c125706.graph_c0;c126517.graph_c0;c127118.graph_c0;c127201.…
Biosynthesis of amino acids	ko01230	53	736	1680	16580	c106755.graph_c0;c107677.graph_c0;c111707.graph_c0;c113265.graph_c0;c113935.graph_c0;c114274.graph_c0;c115680.graph_c0;c117879.graph_c1;c118882.graph_c0;c119482.graph_c1;c120023.graph_c2;c121061.graph_c0;c121068.graph_c0;c121153.graph_c0;c123917.graph_c0;c124670.graph_c0;c125051.graph_c0;c125706.graph_c0;c126204.graph_c0;c127201.graph_c0;c127382.graph_c0;c127479.graph_c0;c127655.graph_c0;c128829.…
Spliceosome	ko03040	47	769	1680	16580	c102882.graph_c0;c105081.graph_c0;c105612.graph_c0;c107225.graph_c1;c112308.graph_c0;c113397.graph_c0;c114139.graph_c0;c114248.graph_c0;c115008.graph_c0;c116006.graph_c0;c117600.graph_c0;c117771.graph_c0;c118194.graph_c1;c120092.graph_c0;c120934.graph_c0;c122248.graph_c0;c122974.graph_c0;c122992.graph_c0;c123427.graph_c0;c124255.graph_c0;c125807.graph_c1;c126202.graph_c1;c126778.graph_c0;c127017.…
Aminoacyl-tRNA biosynthesis	ko00970	46	407	1680	16580	c103460.graph_c0;c104289.graph_c0;c104521.graph_c0;c104996.graph_c0;c106034.graph_c0;c107623.graph_c0;c110616.graph_c0;c113024.graph_c0;c114145.graph_c0;c118283.graph_c3;c119907.graph_c0;c120077.graph_c1;c120926.graph_c0;c121626.graph_c0;c122045.graph_c0;c122228.graph_c0;c123225.graph_c1;c123721.graph_c0;c123745.graph_c0;c124309.graph_c0;c125752.graph_c0;c125901.graph_c0;c125972.graph_c0;c127215.…
Glycolysis / Gluconeogenesis	ko00010	45	453	1680	16580	c110283.graph_c0;c111298.graph_c0;c112613.graph_c0;c112916.graph_c0;c113265.graph_c0;c113935.graph_c0;c114274.graph_c0;c116526.graph_c0;c118554.graph_c0;c119482.graph_c1;c120023.graph_c2;c120064.graph_c0;c120632.graph_c0;c120967.graph_c0;c121061.graph_c0;c121068.graph_c0;c123631.graph_c1;c123917.graph_c0;c124503.graph_c0;c124670.graph_c0;c125213.graph_c0;c125706.graph_c0;c125763.graph_c2;c125900.…
Circadian rhythm - plant	ko04712	44	230	1680	16580	c106144.graph_c1;c106386.graph_c0;c108370.graph_c0;c109117.graph_c0;c113984.graph_c0;c115097.graph_c0;c115265.graph_c0;c116726.graph_c0;c117432.graph_c0;c118553.graph_c0;c119712.graph_c0;c119870.graph_c1;c120905.graph_c1;c121776.graph_c0;c122968.graph_c0;c123003.graph_c0;c123797.graph_c0;c124316.graph_c0;c125239.graph_c0;c125670.graph_c0;c126170.graph_c1;c127126.graph_c0;c127513.graph_c0;c127513.…
Ubiquitin mediated proteolysis	ko04120	44	548	1680	16580	c103898.graph_c0;c104295.graph_c0;c105116.graph_c0;c105715.graph_c0;c105969.graph_c0;c107556.graph_c0;c112040.graph_c0;c112756.graph_c0;c112866.graph_c0;c117084.graph_c0;c117892.graph_c1;c118010.graph_c0;c118553.graph_c0;c119870.graph_c1;c120905.graph_c1;c121531.graph_c0;c122894.graph_c0;c122992.graph_c0;c126170.graph_c1;c126255.graph_c1;c127006.graph_c0;c128106.graph_c1;c128223.graph_c2;c129090.…
RNA degradation	ko03018	41	431	1680	16580	c101530.graph_c0;c105179.graph_c0;c106243.graph_c0;c107287.graph_c0;c112063.graph_c0;c113265.graph_c0;c113935.graph_c0;c114000.graph_c0;c114497.graph_c1;c114906.graph_c1;c116347.graph_c0;c119482.graph_c1;c119790.graph_c0;c123917.graph_c0;c125564.graph_c0;c125706.graph_c0;c125794.graph_c0;c126351.graph_c0;c127201.graph_c0;c127813.graph_c0;c128091.graph_c0;c128291.graph_c0;c128507.graph_c0;c129970.…
Glycerophospholipid metabolism	ko00564	40	342	1680	16580	c105028.graph_c0;c113371.graph_c0;c114964.graph_c0;c116782.graph_c0;c117327.graph_c0;c118144.graph_c0;c118154.graph_c0;c121682.graph_c0;c122021.graph_c0;c124235.graph_c0;c124615.graph_c0;c124943.graph_c1;c125469.graph_c0;c127411.graph_c0;c127813.graph_c1;c127877.graph_c0;c128426.graph_c0;c129081.graph_c0;c129839.graph_c2;c129922.graph_c0;c130037.graph_c1;c130073.graph_c0;c130482.graph_c0;c130732.…
RNA transport	ko03013	40	642	1680	16580	c103003.graph_c0;c106599.graph_c0;c111176.graph_c1;c111229.graph_c0;c113063.graph_c0;c114000.graph_c0;c116198.graph_c0;c118692.graph_c1;c119812.graph_c1;c122051.graph_c0;c122720.graph_c0;c122720.graph_c1;c123210.graph_c0;c123216.graph_c0;c124057.graph_c1;c124716.graph_c0;c125807.graph_c1;c126215.graph_c0;c126351.graph_c0;c126663.graph_c0;c127067.graph_c0;c128291.graph_c0;c128933.graph_c0;c128933.…
ABC transporters	ko02010	39	264	1680	16580	c102685.graph_c0;c107332.graph_c0;c108303.graph_c0;c109976.graph_c0;c110638.graph_c0;c111190.graph_c0;c111509.graph_c0;c111647.graph_c0;c111944.graph_c0;c112562.graph_c0;c113738.graph_c0;c119108.graph_c0;c122965.graph_c0;c123571.graph_c1;c123764.graph_c0;c125359.graph_c0;c125359.graph_c2;c125987.graph_c0;c128163.graph_c0;c129493.graph_c0;c130848.graph_c0;c132071.graph_c0;c132306.graph_c0;c132397.…
Glycerolipid metabolism	ko00561	37	261	1680	16580	c100638.graph_c0;c103367.graph_c0;c106528.graph_c0;c113371.graph_c0;c117078.graph_c0;c117481.graph_c0;c117609.graph_c0;c117866.graph_c0;c118154.graph_c0;c118777.graph_c0;c120632.graph_c0;c121991.graph_c2;c122021.graph_c0;c124235.graph_c0;c125159.graph_c0;c125469.graph_c0;c126572.graph_c0;c129729.graph_c0;c130482.graph_c0;c130579.graph_c0;c132296.graph_c0;c132456.graph_c0;c132614.graph_c0;c133307.…
Ascorbate and aldarate metabolism	ko00053	31	240	1680	16580	c109296.graph_c0;c111792.graph_c0;c113161.graph_c0;c114288.graph_c0;c116980.graph_c0;c117695.graph_c0;c118212.graph_c0;c119160.graph_c0;c120135.graph_c0;c120455.graph_c1;c120632.graph_c0;c122205.graph_c0;c124403.graph_c0;c125052.graph_c0;c125057.graph_c0;c127601.graph_c0;c128755.graph_c1;c129539.graph_c0;c130098.graph_c0;c130411.graph_c1;c133424.graph_c0;c134370.graph_c4;c136635.graph_c0;c139501.…
Other glycan degradation	ko00511	29	153	1680	16580	c102137.graph_c2;c103407.graph_c0;c107759.graph_c0;c114984.graph_c0;c117678.graph_c0;c118847.graph_c0;c119656.graph_c1;c121665.graph_c0;c121686.graph_c0;c122883.graph_c0;c126670.graph_c0;c127088.graph_c0;c127860.graph_c0;c129646.graph_c0;c132178.graph_c0;c132629.graph_c0;c134232.graph_c1;c135564.graph_c0;c138306.graph_c0;c138397.graph_c0;c140463.graph_c0;c140502.graph_c0;c140593.graph_c0;c140631.…
Pyruvate metabolism	ko00620	28	339	1680	16580	c110283.graph_c0;c110953.graph_c0;c112613.graph_c0;c116488.graph_c1;c116488.graph_c2;c116926.graph_c0;c120632.graph_c0;c120967.graph_c0;c121061.graph_c0;c121457.graph_c0;c122841.graph_c0;c123631.graph_c1;c124442.graph_c1;c125763.graph_c2;c126204.graph_c0;c131476.graph_c0;c132750.graph_c0;c132849.graph_c2;c133219.graph_c0;c134375.graph_c1;c134656.graph_c0;c137340.graph_c1;c138840.graph_c0;c139697.…
Zeatin biosynthesis	ko00908	28	113	1680	16580	c100461.graph_c0;c100887.graph_c0;c107631.graph_c0;c110875.graph_c0;c116825.graph_c0;c118270.graph_c0;c119497.graph_c0;c119497.graph_c1;c121314.graph_c1;c121662.graph_c2;c122465.graph_c0;c124754.graph_c0;c126022.graph_c1;c127214.graph_c0;c127829.graph_c0;c129824.graph_c0;c130413.graph_c0;c130862.graph_c0;c130898.graph_c2;c133228.graph_c0;c134065.graph_c1;c134348.graph_c0;c135175.graph_c0;c135595.…
Fatty acid metabolism	ko01212	27	281	1680	16580	c110648.graph_c0;c111376.graph_c0;c111539.graph_c0;c112437.graph_c0;c115113.graph_c0;c116926.graph_c0;c117824.graph_c0;c119588.graph_c0;c119933.graph_c0;c121090.graph_c0;c121457.graph_c0;c121543.graph_c1;c122853.graph_c0;c122945.graph_c0;c123084.graph_c3;c124272.graph_c0;c124857.graph_c0;c128780.graph_c0;c130179.graph_c0;c131810.graph_c0;c132849.graph_c2;c133389.graph_c0;c134792.graph_c0;c135486.…
Homologous recombination	ko03440	27	189	1680	16580	c107786.graph_c0;c111657.graph_c0;c116429.graph_c2;c117573.graph_c0;c118047.graph_c0;c121452.graph_c0;c123288.graph_c0;c124374.graph_c1;c125091.graph_c0;c126830.graph_c0;c129005.graph_c0;c132073.graph_c1;c134060.graph_c2;c134813.graph_c0;c135934.graph_c0;c136189.graph_c0;c136210.graph_c0;c136322.graph_c0;c136992.graph_c0;c137640.graph_c0;c137726.graph_c0;c138505.graph_c0;c141050.graph_c0;c141324.…
DNA replication	ko03030	26	153	1680	16580	c107786.graph_c0;c110643.graph_c0;c111778.graph_c0;c113732.graph_c1;c114894.graph_c0;c116429.graph_c2;c118047.graph_c0;c119116.graph_c4;c123288.graph_c0;c124152.graph_c0;c124374.graph_c1;c129005.graph_c0;c134813.graph_c0;c135934.graph_c0;c136322.graph_c0;c137017.graph_c0;c137726.graph_c0;c139209.graph_c0;c140484.graph_c0;c141050.graph_c0;c141494.graph_c0;c141959.graph_c1;c142307.graph_c0;c33882.g…
mRNA surveillance pathway	ko03015	25	398	1680	16580	c105270.graph_c0;c111229.graph_c0;c112818.graph_c3;c114000.graph_c0;c115232.graph_c0;c118258.graph_c0;c118503.graph_c0;c123216.graph_c0;c123769.graph_c0;c124525.graph_c0;c125687.graph_c0;c126351.graph_c0;c126876.graph_c0;c127067.graph_c0;c128291.graph_c0;c128910.graph_c0;c129970.graph_c3;c131633.graph_c0;c131830.graph_c0;c136703.graph_c0;c138039.graph_c0;c138811.graph_c0;c140474.graph_c0;c46102.g…
Cyanoamino acid metabolism	ko00460	25	148	1680	16580	c107996.graph_c0;c109703.graph_c0;c116562.graph_c0;c122186.graph_c0;c123221.graph_c3;c123495.graph_c1;c124410.graph_c0;c124441.graph_c0;c125903.graph_c0;c126629.graph_c0;c126862.graph_c0;c127343.graph_c0;c128552.graph_c2;c129108.graph_c0;c130533.graph_c0;c132209.graph_c0;c132637.graph_c0;c132637.graph_c1;c134078.graph_c0;c134869.graph_c0;c135602.graph_c0;c136323.graph_c0;c138483.graph_c0;c139450.…
Terpenoid backbone biosynthesis	ko00900	25	169	1680	16580	c104149.graph_c0;c110331.graph_c1;c115532.graph_c1;c116926.graph_c0;c117314.graph_c0;c117985.graph_c0;c118027.graph_c2;c118996.graph_c0;c118996.graph_c1;c119968.graph_c0;c122443.graph_c1;c127293.graph_c0;c127516.graph_c1;c128087.graph_c0;c132446.graph_c0;c132611.graph_c0;c133653.graph_c0;c133951.graph_c0;c134951.graph_c2;c137709.graph_c0;c137834.graph_c0;c138968.graph_c1;c139522.graph_c1;c143211.…
Sesquiterpenoid and triterpenoid biosynthesis	ko00909	25	100	1680	16580	c105031.graph_c0;c114069.graph_c0;c114346.graph_c2;c115621.graph_c1;c116835.graph_c0;c121332.graph_c0;c123412.graph_c0;c124689.graph_c0;c125417.graph_c0;c125625.graph_c0;c125633.graph_c0;c125775.graph_c0;c127293.graph_c0;c128019.graph_c0;c128322.graph_c1;c128434.graph_c0;c130089.graph_c0;c131795.graph_c0;c135874.graph_c0;c136787.graph_c0;c139619.graph_c1;c140533.graph_c0;c141557.graph_c0;c142512.…
Sphingolipid metabolism	ko00600	24	149	1680	16580	c103407.graph_c0;c107759.graph_c0;c114984.graph_c0;c115927.graph_c0;c117291.graph_c2;c119656.graph_c1;c121665.graph_c0;c122883.graph_c0;c127860.graph_c0;c128430.graph_c0;c130579.graph_c0;c132629.graph_c0;c134232.graph_c1;c136656.graph_c0;c138306.graph_c0;c139366.graph_c1;c140463.graph_c0;c140502.graph_c0;c140593.graph_c0;c141699.graph_c0;c142057.graph_c0;c34379.graph_c0;c79046.graph_c0;c99483.gra…
Nucleotide excision repair	ko03420	24	186	1680	16580	c100002.graph_c0;c107786.graph_c0;c111778.graph_c0;c112040.graph_c0;c113732.graph_c1;c114894.graph_c0;c116429.graph_c2;c118047.graph_c0;c123288.graph_c0;c124152.graph_c0;c124374.graph_c1;c129005.graph_c0;c134813.graph_c0;c135934.graph_c0;c135951.graph_c0;c136322.graph_c0;c137726.graph_c0;c140484.graph_c0;c141050.graph_c0;c141494.graph_c0;c141782.graph_c0;c141959.graph_c1;c142307.graph_c0;c90771.g…
Inositol phosphate metabolism	ko00562	24	238	1680	16580	c102033.graph_c0;c106941.graph_c0;c113952.graph_c0;c114274.graph_c0;c114314.graph_c1;c117424.graph_c0;c117770.graph_c1;c119289.graph_c0;c120023.graph_c2;c122205.graph_c0;c124054.graph_c1;c125057.graph_c0;c125208.graph_c1;c129086.graph_c0;c130037.graph_c1;c130781.graph_c0;c131949.graph_c0;c132884.graph_c0;c135296.graph_c0;c136643.graph_c0;c137180.graph_c2;c139190.graph_c0;c141771.graph_c0;c142669.…
alpha-Linolenic acid metabolism	ko00592	23	138	1680	16580	c112437.graph_c0;c113371.graph_c0;c115113.graph_c0;c116956.graph_c0;c119933.graph_c0;c120257.graph_c0;c120305.graph_c0;c121882.graph_c0;c122021.graph_c0;c122393.graph_c0;c122853.graph_c0;c125527.graph_c0;c127411.graph_c0;c128426.graph_c0;c129839.graph_c2;c131610.graph_c0;c132039.graph_c0;c133052.graph_c0;c135907.graph_c0;c137039.graph_c0;c138530.graph_c0;c139031.graph_c0;c141769.graph_c1
Cysteine and methionine metabolism	ko00270	23	312	1680	16580	c106634.graph_c0;c110795.graph_c0;c115339.graph_c0;c118882.graph_c0;c119244.graph_c1;c120912.graph_c0;c121596.graph_c0;c124522.graph_c0;c124947.graph_c0;c127176.graph_c0;c128082.graph_c0;c129453.graph_c0;c129525.graph_c0;c131989.graph_c0;c133048.graph_c0;c133739.graph_c0;c134226.graph_c0;c134435.graph_c1;c134981.graph_c0;c135787.graph_c1;c138851.graph_c0;c140435.graph_c0;c142954.graph_c0
Flavonoid biosynthesis	ko00941	23	170	1680	16580	c115222.graph_c0;c115616.graph_c0;c118950.graph_c0;c121006.graph_c0;c125580.graph_c1;c125743.graph_c0;c131477.graph_c0;c132518.graph_c0;c132844.graph_c0;c133338.graph_c0;c136801.graph_c0;c137649.graph_c0;c137748.graph_c0;c139128.graph_c0;c141660.graph_c0;c141983.graph_c0;c143737.graph_c0;c33894.graph_c0;c47407.graph_c1;c90092.graph_c0;c91996.graph_c0;c97866.graph_c0;c98807.graph_c0
Cutin, suberine and wax biosynthesis	ko00073	22	123	1680	16580	c110047.graph_c0;c111030.graph_c0;c113706.graph_c0;c113945.graph_c0;c116139.graph_c0;c116139.graph_c1;c118188.graph_c0;c121304.graph_c0;c123425.graph_c0;c123591.graph_c0;c123735.graph_c0;c126112.graph_c0;c128574.graph_c0;c128819.graph_c0;c131145.graph_c0;c133743.graph_c0;c134536.graph_c0;c134539.graph_c0;c138033.graph_c0;c138089.graph_c1;c65340.graph_c0;c87176.graph_c0
Fructose and mannose metabolism	ko00051	21	184	1680	16580	c105606.graph_c0;c111298.graph_c0;c113265.graph_c0;c113347.graph_c0;c113935.graph_c0;c114274.graph_c0;c116526.graph_c0;c118554.graph_c0;c119482.graph_c1;c120023.graph_c2;c120064.graph_c0;c123780.graph_c0;c123917.graph_c0;c124503.graph_c0;c125213.graph_c0;c125706.graph_c0;c127118.graph_c0;c127201.graph_c0;c132733.graph_c0;c135372.graph_c0;c138686.graph_c0
Tryptophan metabolism	ko00380	21	155	1680	16580	c100035.graph_c0;c106602.graph_c0;c110283.graph_c0;c112019.graph_c0;c112613.graph_c0;c116813.graph_c0;c116926.graph_c0;c120632.graph_c0;c120636.graph_c0;c122402.graph_c0;c122406.graph_c0;c123406.graph_c0;c124007.graph_c0;c125828.graph_c0;c127615.graph_c0;c129003.graph_c0;c132610.graph_c0;c134251.graph_c0;c135136.graph_c0;c66199.graph_c1;c98805.graph_c1
Mismatch repair	ko03430	21	126	1680	16580	c103000.graph_c0;c107786.graph_c0;c111778.graph_c0;c115284.graph_c1;c116429.graph_c2;c118047.graph_c0;c123288.graph_c0;c124374.graph_c1;c125883.graph_c0;c128283.graph_c0;c129005.graph_c0;c134813.graph_c0;c135934.graph_c0;c136322.graph_c0;c137726.graph_c0;c141050.graph_c0;c141706.graph_c0;c141959.graph_c1;c142307.graph_c0;c87484.graph_c0;c90771.graph_c0
Glutathione metabolism	ko00480	21	255	1680	16580	c104695.graph_c0;c112816.graph_c0;c113161.graph_c0;c114344.graph_c1;c114344.graph_c2;c116143.graph_c0;c117466.graph_c0;c120278.graph_c1;c122470.graph_c0;c124522.graph_c0;c124947.graph_c0;c125823.graph_c0;c126515.graph_c0;c126781.graph_c0;c130533.graph_c0;c132562.graph_c0;c133537.graph_c0;c135179.graph_c0;c136821.graph_c1;c137568.graph_c1;c139158.graph_c1
Peroxisome	ko04146	20	268	1680	16580	c105062.graph_c0;c106602.graph_c0;c107446.graph_c0;c110113.graph_c1;c114805.graph_c0;c115113.graph_c0;c115442.graph_c0;c117492.graph_c0;c119579.graph_c0;c119933.graph_c0;c121090.graph_c0;c122853.graph_c0;c127875.graph_c0;c128299.graph_c0;c131810.graph_c0;c132182.graph_c0;c134552.graph_c0;c134792.graph_c0;c135136.graph_c0;c142615.graph_c0
Glyoxylate and dicarboxylate metabolism	ko00630	20	262	1680	16580	c105062.graph_c0;c106602.graph_c0;c110283.graph_c0;c112613.graph_c0;c114805.graph_c0;c115680.graph_c0;c116926.graph_c0;c120967.graph_c0;c123495.graph_c1;c124289.graph_c0;c124442.graph_c1;c124984.graph_c0;c127712.graph_c1;c128955.graph_c0;c131540.graph_c0;c132456.graph_c0;c132923.graph_c0;c134914.graph_c2;c135136.graph_c0;c137533.graph_c0
Glycosaminoglycan degradation	ko00531	20	99	1680	16580	c103407.graph_c0;c107759.graph_c0;c112137.graph_c0;c114984.graph_c0;c116013.graph_c0;c118474.graph_c0;c119656.graph_c1;c120024.graph_c0;c121665.graph_c0;c122883.graph_c0;c127860.graph_c0;c129646.graph_c0;c132629.graph_c0;c134232.graph_c1;c138306.graph_c0;c140502.graph_c0;c140593.graph_c0;c141115.graph_c0;c34379.graph_c0;c79046.graph_c0
Oxidative phosphorylation	ko00190	20	386	1680	16580	c101445.graph_c0;c105725.graph_c0;c105725.graph_c1;c114484.graph_c0;c120264.graph_c0;c120264.graph_c1;c121513.graph_c1;c124096.graph_c0;c124848.graph_c0;c127391.graph_c0;c127393.graph_c0;c127421.graph_c0;c127578.graph_c0;c128799.graph_c0;c132238.graph_c0;c133123.graph_c0;c135193.graph_c0;c135788.graph_c0;c141067.graph_c0;c142517.graph_c2
Glycine, serine and threonine metabolism	ko00260	19	226	1680	16580	c105062.graph_c0;c106802.graph_c0;c107677.graph_c0;c110283.graph_c0;c111475.graph_c0;c112613.graph_c0;c118882.graph_c0;c127479.graph_c0;c127688.graph_c0;c127712.graph_c1;c129525.graph_c0;c131540.graph_c0;c132456.graph_c0;c133048.graph_c0;c135787.graph_c1;c136192.graph_c0;c137037.graph_c1;c138851.graph_c0;c141846.graph_c2
Tyrosine metabolism	ko00350	19	164	1680	16580	c100035.graph_c0;c112019.graph_c0;c112655.graph_c0;c112655.graph_c1;c114432.graph_c0;c116813.graph_c0;c120636.graph_c0;c120912.graph_c0;c122406.graph_c0;c126327.graph_c0;c126793.graph_c0;c126793.graph_c1;c127176.graph_c0;c127688.graph_c0;c130142.graph_c1;c132610.graph_c0;c133578.graph_c0;c134251.graph_c0;c134981.graph_c0
Ether lipid metabolism	ko00565	19	164	1680	16580	c113371.graph_c0;c118144.graph_c0;c122021.graph_c0;c124943.graph_c1;c127813.graph_c1;c127877.graph_c0;c129922.graph_c0;c130037.graph_c1;c130073.graph_c0;c130732.graph_c0;c132884.graph_c0;c134803.graph_c0;c135059.graph_c0;c138525.graph_c1;c138535.graph_c1;c138716.graph_c0;c139378.graph_c0;c141445.graph_c0;c142296.graph_c0
Pentose phosphate pathway	ko00030	18	174	1680	16580	c111086.graph_c0;c111298.graph_c0;c113265.graph_c0;c113935.graph_c0;c114344.graph_c1;c114344.graph_c2;c116526.graph_c0;c118554.graph_c0;c119482.graph_c1;c120064.graph_c0;c122470.graph_c0;c123917.graph_c0;c125213.graph_c0;c125706.graph_c0;c127201.graph_c0;c135158.graph_c0;c135789.graph_c0;c138686.graph_c0
Carbon fixation in photosynthetic organisms	ko00710	18	265	1680	16580	c110953.graph_c0;c114274.graph_c0;c116488.graph_c1;c116488.graph_c2;c120023.graph_c2;c120064.graph_c0;c121068.graph_c0;c123631.graph_c1;c124670.graph_c0;c125213.graph_c0;c125763.graph_c2;c130370.graph_c0;c131476.graph_c0;c133459.graph_c0;c134375.graph_c1;c134406.graph_c0;c135542.graph_c0;c141063.graph_c0
Purine metabolism	ko00230	18	286	1680	16580	c105239.graph_c0;c107402.graph_c0;c107803.graph_c0;c111755.graph_c0;c111867.graph_c0;c119506.graph_c1;c121061.graph_c0;c123939.graph_c0;c126204.graph_c0;c126515.graph_c0;c133219.graph_c0;c134656.graph_c0;c136889.graph_c0;c137340.graph_c1;c138840.graph_c0;c139160.graph_c0;c86574.graph_c0;c89754.graph_c0
Isoquinoline alkaloid biosynthesis	ko00950	18	114	1680	16580	c100035.graph_c0;c112019.graph_c0;c112655.graph_c0;c112655.graph_c1;c114432.graph_c0;c116813.graph_c0;c120636.graph_c0;c120912.graph_c0;c122406.graph_c0;c126793.graph_c0;c126793.graph_c1;c127176.graph_c0;c127688.graph_c0;c130142.graph_c1;c132610.graph_c0;c134251.graph_c0;c134981.graph_c0;c92752.graph_c0
Phagosome	ko04145	17	271	1680	16580	c100720.graph_c0;c104053.graph_c0;c106029.graph_c0;c114484.graph_c0;c118462.graph_c1;c120906.graph_c0;c122281.graph_c0;c122340.graph_c0;c122387.graph_c0;c123181.graph_c0;c124401.graph_c0;c124536.graph_c1;c124848.graph_c0;c127391.graph_c0;c131756.graph_c0;c136994.graph_c0;c138123.graph_c0
Valine, leucine and isoleucine degradation	ko00280	17	172	1680	16580	c108994.graph_c0;c110283.graph_c0;c112613.graph_c0;c115113.graph_c0;c116926.graph_c0;c119622.graph_c0;c119933.graph_c0;c120632.graph_c0;c124879.graph_c0;c127538.graph_c0;c128447.graph_c0;c128970.graph_c0;c129768.graph_c0;c132374.graph_c0;c133048.graph_c0;c134951.graph_c2;c139498.graph_c0
Ribosome biogenesis in eukaryotes	ko03008	17	272	1680	16580	c106599.graph_c0;c111176.graph_c1;c111571.graph_c0;c113808.graph_c0;c121880.graph_c0;c123210.graph_c0;c124608.graph_c0;c125866.graph_c0;c126644.graph_c0;c130478.graph_c0;c132403.graph_c0;c139330.graph_c0;c139956.graph_c0;c140903.graph_c0;c141113.graph_c0;c33514.graph_c0;c34324.graph_c0
Phosphatidylinositol signaling system	ko04070	17	224	1680	16580	c102033.graph_c0;c111942.graph_c0;c113952.graph_c0;c114314.graph_c1;c117424.graph_c0;c117770.graph_c1;c119289.graph_c0;c124235.graph_c0;c125208.graph_c1;c129086.graph_c0;c130781.graph_c0;c131949.graph_c0;c134883.graph_c0;c135296.graph_c0;c139190.graph_c0;c141771.graph_c0;c142669.graph_c0
Nitrogen metabolism	ko00910	16	100	1680	16580	c108089.graph_c0;c113508.graph_c0;c114387.graph_c0;c119049.graph_c1;c120324.graph_c0;c120324.graph_c1;c123495.graph_c1;c124927.graph_c0;c127575.graph_c0;c128955.graph_c0;c129672.graph_c0;c130531.graph_c0;c130531.graph_c1;c132923.graph_c0;c134914.graph_c2;c138901.graph_c0
Phenylalanine metabolism	ko00360	16	120	1680	16580	c100035.graph_c0;c112019.graph_c0;c116813.graph_c0;c120636.graph_c0;c120912.graph_c0;c122406.graph_c0;c123406.graph_c0;c124209.graph_c1;c126327.graph_c0;c127176.graph_c0;c127688.graph_c0;c132610.graph_c0;c134251.graph_c0;c134773.graph_c0;c134981.graph_c0;c135373.graph_c0
Ribosome	ko03010	16	806	1680	16580	c103461.graph_c0;c104295.graph_c0;c106796.graph_c0;c109414.graph_c0;c111169.graph_c0;c114511.graph_c0;c117445.graph_c0;c117853.graph_c0;c125501.graph_c0;c130302.graph_c0;c132553.graph_c1;c134203.graph_c0;c134603.graph_c0;c135791.graph_c0;c47445.graph_c0;c77858.graph_c0
Alanine, aspartate and glutamate metabolism	ko00250	15	178	1680	16580	c105062.graph_c0;c106537.graph_c0;c119466.graph_c0;c120324.graph_c0;c120324.graph_c1;c127382.graph_c0;c127575.graph_c0;c130531.graph_c0;c130531.graph_c1;c132923.graph_c0;c133048.graph_c0;c134172.graph_c0;c136833.graph_c0;c139891.graph_c0;c142264.graph_c0
RNA polymerase	ko03020	15	153	1680	16580	c104837.graph_c0;c110749.graph_c0;c120254.graph_c0;c125377.graph_c0;c136063.graph_c0;c137452.graph_c0;c139790.graph_c1;c140673.graph_c0;c141879.graph_c2;c142188.graph_c0;c142374.graph_c0;c142481.graph_c0;c142911.graph_c0;c143052.graph_c0;c69054.graph_c0
Glycosphingolipid biosynthesis - ganglio series	ko00604	15	70	1680	16580	c103407.graph_c0;c107759.graph_c0;c114984.graph_c0;c119656.graph_c1;c121665.graph_c0;c122883.graph_c0;c127860.graph_c0;c129646.graph_c0;c132629.graph_c0;c134232.graph_c1;c138306.graph_c0;c140502.graph_c0;c140593.graph_c0;c34379.graph_c0;c79046.graph_c0
Carotenoid biosynthesis	ko00906	15	107	1680	16580	c102760.graph_c0;c105029.graph_c0;c111301.graph_c0;c119862.graph_c0;c126553.graph_c0;c128120.graph_c0;c129892.graph_c0;c133670.graph_c0;c134238.graph_c0;c136707.graph_c0;c137944.graph_c0;c138691.graph_c0;c138813.graph_c0;c141307.graph_c0;c96260.graph_c0
Stilbenoid, diarylheptanoid and gingerol biosynthesis	ko00945	14	101	1680	16580	c115222.graph_c0;c118950.graph_c0;c125580.graph_c1;c125743.graph_c0;c131477.graph_c0;c132518.graph_c0;c132844.graph_c0;c133338.graph_c0;c137748.graph_c0;c141660.graph_c0;c33894.graph_c0;c47407.graph_c1;c91996.graph_c0;c98807.graph_c0
Fatty acid degradation	ko00071	14	176	1680	16580	c111030.graph_c0;c112437.graph_c0;c115113.graph_c0;c116926.graph_c0;c119933.graph_c0;c120632.graph_c0;c121090.graph_c0;c122853.graph_c0;c122911.graph_c0;c125724.graph_c0;c128574.graph_c0;c131810.graph_c0;c134792.graph_c0;c142615.graph_c0
Ubiquinone and other terpenoid-quinone biosynthesis	ko00130	14	122	1680	16580	c110801.graph_c0;c113420.graph_c0;c116684.graph_c0;c120912.graph_c0;c124016.graph_c0;c124579.graph_c0;c126327.graph_c0;c127176.graph_c0;c129365.graph_c0;c129698.graph_c0;c134889.graph_c0;c134981.graph_c0;c137586.graph_c2;c141915.graph_c0
Pyrimidine metabolism	ko00240	13	164	1680	16580	c100013.graph_c0;c105239.graph_c0;c106204.graph_c0;c111867.graph_c0;c116805.graph_c0;c119466.graph_c0;c125475.graph_c2;c126515.graph_c0;c127091.graph_c0;c134372.graph_c1;c137887.graph_c0;c142264.graph_c0;c86574.graph_c0
Fatty acid biosynthesis	ko00061	13	182	1680	16580	c110648.graph_c0;c111539.graph_c0;c117824.graph_c0;c121090.graph_c0;c121457.graph_c0;c121543.graph_c1;c131810.graph_c0;c132849.graph_c2;c133389.graph_c0;c134792.graph_c0;c135486.graph_c0;c142615.graph_c0;c143055.graph_c0
Fatty acid elongation	ko00062	13	109	1680	16580	c106732.graph_c0;c121548.graph_c0;c122920.graph_c0;c122920.graph_c1;c123084.graph_c3;c123532.graph_c0;c124272.graph_c0;c124857.graph_c0;c125222.graph_c0;c125294.graph_c0;c134024.graph_c0;c134143.graph_c0;c134604.graph_c0
Linoleic acid metabolism	ko00591	13	63	1680	16580	c113371.graph_c0;c116956.graph_c0;c120257.graph_c0;c121882.graph_c0;c122021.graph_c0;c122393.graph_c0;c125527.graph_c0;c125885.graph_c2;c131610.graph_c0;c134483.graph_c1;c135907.graph_c0;c137039.graph_c0;c141769.graph_c1
Biosynthesis of unsaturated fatty acids	ko01040	12	83	1680	16580	c111376.graph_c0;c115113.graph_c0;c119588.graph_c0;c119933.graph_c0;c122853.graph_c0;c122945.graph_c0;c123084.graph_c3;c124272.graph_c0;c124857.graph_c0;c128780.graph_c0;c130179.graph_c0;c80621.graph_c0
Phenylalanine, tyrosine and tryptophan biosynthesis	ko00400	12	123	1680	16580	c117879.graph_c1;c120912.graph_c0;c121153.graph_c0;c127176.graph_c0;c128829.graph_c0;c134773.graph_c0;c134981.graph_c0;c135702.graph_c0;c136092.graph_c0;c137788.graph_c0;c138420.graph_c2;c141103.graph_c0
2-Oxocarboxylic acid metabolism	ko01210	12	172	1680	16580	c115680.graph_c0;c123221.graph_c3;c127343.graph_c0;c127655.graph_c0;c135602.graph_c0;c137248.graph_c0;c137933.graph_c0;c138851.graph_c0;c139450.graph_c0;c139697.graph_c0;c89425.graph_c0;c90563.graph_c0
Proteasome	ko03050	12	212	1680	16580	c106223.graph_c0;c106223.graph_c1;c113015.graph_c0;c116548.graph_c0;c117140.graph_c2;c121383.graph_c0;c133088.graph_c0;c134526.graph_c0;c138207.graph_c0;c140409.graph_c0;c62492.graph_c0;c94246.graph_c0
Citrate cycle (TCA cycle)	ko00020	12	188	1680	16580	c110283.graph_c0;c110603.graph_c0;c112613.graph_c0;c114031.graph_c0;c115680.graph_c0;c119147.graph_c2;c125763.graph_c2;c134375.graph_c1;c135221.graph_c0;c136081.graph_c0;c137248.graph_c0;c137933.graph_c0
Propanoate metabolism	ko00640	11	132	1680	16580	c110283.graph_c0;c112613.graph_c0;c116926.graph_c0;c121457.graph_c0;c122853.graph_c0;c124879.graph_c0;c127538.graph_c0;c129768.graph_c0;c132374.graph_c0;c132849.graph_c2;c135221.graph_c0
Arachidonic acid metabolism	ko00590	11	87	1680	16580	c110113.graph_c1;c112816.graph_c0;c113371.graph_c0;c115442.graph_c0;c117492.graph_c0;c122021.graph_c0;c128299.graph_c0;c130533.graph_c0;c132182.graph_c0;c134552.graph_c0;c136821.graph_c1
Diterpenoid biosynthesis	ko00904	11	64	1680	16580	c118865.graph_c0;c119168.graph_c0;c119955.graph_c0;c121285.graph_c0;c122549.graph_c0;c126416.graph_c1;c127894.graph_c0;c128810.graph_c0;c130410.graph_c0;c141834.graph_c0;c142824.graph_c0
Steroid biosynthesis	ko00100	10	90	1680	16580	c113371.graph_c0;c114069.graph_c0;c122021.graph_c0;c123829.graph_c0;c124689.graph_c0;c127188.graph_c0;c128375.graph_c0;c130089.graph_c0;c132192.graph_c0;c138795.graph_c0
Betalain biosynthesis	ko00965	10	28	1680	16580	c100035.graph_c0;c112019.graph_c0;c116813.graph_c0;c117767.graph_c0;c120636.graph_c0;c122406.graph_c0;c128604.graph_c0;c132610.graph_c0;c134251.graph_c0;c135753.graph_c2
Autophagy - other	ko04136	9	111	1680	16580	c106158.graph_c0;c108421.graph_c0;c114666.graph_c0;c119958.graph_c0;c131633.graph_c0;c133554.graph_c0;c135108.graph_c0;c136974.graph_c0;c142406.graph_c0
Porphyrin and chlorophyll metabolism	ko00860	9	157	1680	16580	c110959.graph_c0;c115690.graph_c0;c121446.graph_c0;c122228.graph_c0;c124174.graph_c0;c135572.graph_c0;c136866.graph_c0;c142525.graph_c0;c69463.graph_c1
Base excision repair	ko03410	9	96	1680	16580	c113732.graph_c1;c114894.graph_c0;c117393.graph_c0;c124152.graph_c0;c124374.graph_c1;c128014.graph_c2;c137017.graph_c0;c140484.graph_c0;c141494.graph_c0
Arginine and proline metabolism	ko00330	8	161	1680	16580	c120632.graph_c0;c121596.graph_c0;c123406.graph_c0;c126717.graph_c0;c129305.graph_c1;c129453.graph_c0;c134435.graph_c1;c136116.graph_c0
SNARE interactions in vesicular transport	ko04130	8	77	1680	16580	c116480.graph_c0;c118098.graph_c0;c118462.graph_c1;c119935.graph_c0;c127111.graph_c1;c129830.graph_c0;c135678.graph_c0;c80433.graph_c0
Arginine biosynthesis	ko00220	8	102	1680	16580	c120324.graph_c0;c120324.graph_c1;c123939.graph_c0;c127575.graph_c0;c127655.graph_c0;c130531.graph_c0;c130531.graph_c1;c132923.graph_c0
Basal transcription factors	ko03022	8	123	1680	16580	c100002.graph_c0;c100400.graph_c0;c102282.graph_c0;c124390.graph_c0;c125436.graph_c0;c126564.graph_c0;c135951.graph_c0;c141782.graph_c0
Brassinosteroid biosynthesis	ko00905	8	37	1680	16580	c111580.graph_c0;c112371.graph_c0;c114534.graph_c0;c123250.graph_c0;c126244.graph_c0;c129307.graph_c1;c131188.graph_c0;c134286.graph_c1
Lysine degradation	ko00310	7	126	1680	16580	c110283.graph_c0;c112613.graph_c0;c116926.graph_c0;c120632.graph_c0;c124456.graph_c0;c127104.graph_c0;c139863.graph_c1
Benzoxazinoid biosynthesis	ko00402	6	15	1680	16580	c102836.graph_c0;c103083.graph_c0;c120735.graph_c0;c120992.graph_c0;c127997.graph_c0;c133386.graph_c0
Monoterpenoid biosynthesis	ko00902	6	41	1680	16580	c112642.graph_c3;c115532.graph_c0;c121351.graph_c0;c122443.graph_c0;c131016.graph_c0;c131951.graph_c1
Isoflavonoid biosynthesis	ko00943	6	46	1680	16580	c112716.graph_c0;c118440.graph_c0;c118689.graph_c0;c129139.graph_c0;c130065.graph_c0;c134022.graph_c0
beta-Alanine metabolism	ko00410	6	140	1680	16580	c120632.graph_c0;c122853.graph_c0;c127538.graph_c0;c127688.graph_c0;c129768.graph_c0;c136116.graph_c0
N-Glycan biosynthesis	ko00510	6	110	1680	16580	c113006.graph_c0;c123772.graph_c0;c133065.graph_c0;c135723.graph_c1;c135723.graph_c2;c142555.graph_c0
Biotin metabolism	ko00780	6	67	1680	16580	c110648.graph_c0;c111539.graph_c0;c117824.graph_c0;c121543.graph_c1;c133389.graph_c0;c135486.graph_c0
Photosynthesis - antenna proteins	ko00196	6	50	1680	16580	c115943.graph_c0;c118806.graph_c0;c122492.graph_c0;c122644.graph_c0;c129123.graph_c1;c93865.graph_c0
Valine, leucine and isoleucine biosynthesis	ko00290	5	58	1680	16580	c107677.graph_c0;c137037.graph_c1;c139697.graph_c0;c89425.graph_c0;c90563.graph_c0
Thiamine metabolism	ko00730	5	67	1680	16580	c111629.graph_c0;c119362.graph_c0;c129265.graph_c0;c134327.graph_c1;c138968.graph_c1
Butanoate metabolism	ko00650	5	67	1680	16580	c116926.graph_c0;c120967.graph_c0;c134951.graph_c2;c135990.graph_c0;c136833.graph_c0
Folate biosynthesis	ko00790	5	80	1680	16580	c113250.graph_c0;c115919.graph_c0;c118674.graph_c0;c134773.graph_c0;c137201.graph_c0
Anthocyanin biosynthesis	ko00942	5	15	1680	16580	c106808.graph_c0;c126338.graph_c0;c133712.graph_c0;c135679.graph_c0;c137618.graph_c0
Lysine biosynthesis	ko00300	5	41	1680	16580	c111707.graph_c0;c118882.graph_c0;c129525.graph_c0;c135787.graph_c1;c138851.graph_c0
Tropane, piperidine and pyridine alkaloid biosynthesis	ko00960	5	70	1680	16580	c120912.graph_c0;c126327.graph_c0;c127176.graph_c0;c127688.graph_c0;c134981.graph_c0
Monobactam biosynthesis	ko00261	4	34	1680	16580	c118882.graph_c0;c129525.graph_c0;c135787.graph_c1;c138851.graph_c0
Riboflavin metabolism	ko00740	4	62	1680	16580	c109015.graph_c0;c115919.graph_c0;c120639.graph_c1;c86574.graph_c0
Nicotinate and nicotinamide metabolism	ko00760	4	67	1680	16580	c116805.graph_c0;c128038.graph_c1;c139891.graph_c0;c86574.graph_c0
Protein export	ko03060	4	158	1680	16580	c108638.graph_c0;c129587.graph_c0;c135783.graph_c0;c135832.graph_c0
Other types of O-glycan biosynthesis	ko00514	4	34	1680	16580	c112645.graph_c0;c115289.graph_c0;c128396.graph_c0;c136008.graph_c0
Pantothenate and CoA biosynthesis	ko00770	4	120	1680	16580	c120632.graph_c0;c136116.graph_c0;c138463.graph_c0;c86574.graph_c0
Glucosinolate biosynthesis	ko00966	4	21	1680	16580	c123221.graph_c3;c127343.graph_c0;c135602.graph_c0;c139450.graph_c0
Glycosylphosphatidylinositol (GPI)-anchor biosynthesis	ko00563	3	47	1680	16580	c111825.graph_c0;c130468.graph_c0;c99772.graph_c0
Various types of N-glycan biosynthesis	ko00513	3	82	1680	16580	c129646.graph_c0;c135723.graph_c1;c135723.graph_c2
One carbon pool by folate	ko00670	3	57	1680	16580	c122229.graph_c0;c135636.graph_c0;c141022.graph_c1
Histidine metabolism	ko00340	3	72	1680	16580	c106755.graph_c0;c120632.graph_c0;c125051.graph_c0
Flavone and flavonol biosynthesis	ko00944	2	15	1680	16580	c121006.graph_c0;c136801.graph_c0
Biosynthesis of various secondary metabolites - part 2	ko00998	2	6	1680	16580	c115893.graph_c0;c127949.graph_c0
Synthesis and degradation of ketone bodies	ko00072	2	13	1680	16580	c116926.graph_c0;c134951.graph_c2
Glycosphingolipid biosynthesis - globo and isoglobo series	ko00603	2	19	1680	16580	c129646.graph_c0;c130579.graph_c0
Non-homologous end-joining	ko03450	2	17	1680	16580	c120070.graph_c0;c137017.graph_c0
Selenocompound metabolism	ko00450	2	74	1680	16580	c125264.graph_c0;c141132.graph_c0
Photosynthesis	ko00195	2	156	1680	16580	c108423.graph_c0;c115417.graph_c0
C5-Branched dibasic acid metabolism	ko00660	1	20	1680	16580	c89425.graph_c0
Indole alkaloid biosynthesis	ko00901	1	10	1680	16580	c134532.graph_c0
Limonene and pinene degradation	ko00903	1	30	1680	16580	c120632.graph_c0
Sulfur metabolism	ko00920	1	88	1680	16580	c140435.graph_c0
Taurine and hypotaurine metabolism	ko00430	1	20	1680	16580	c130533.graph_c0
Vitamin B6 metabolism	ko00750	1	23	1680	16580	c103889.graph_c0
ND5_VS_AD5
#Pathway	ko_ID	DEgene	gene	DEgene_all	gene_all
Plant-pathogen interaction	ko04626	262	1145	2861	16580	c101110.graph_c1;c101890.graph_c0;c101890.graph_c1;c102423.graph_c0;c103648.graph_c0;c103884.graph_c0;c104184.graph_c0;c104375.graph_c0;c104416.graph_c0;c106298.graph_c0;c107700.graph_c0;c107700.graph_c1;c107710.graph_c0;c107768.graph_c0;c108185.graph_c0;c108956.graph_c0;c109886.graph_c0;c109886.graph_c1;c110139.graph_c0;c110473.graph_c0;c110900.graph_c0;c111056.graph_c0;c111295.graph_c0;c111471.…
Plant hormone signal transduction	ko04075	185	894	2861	16580	c101654.graph_c0;c102316.graph_c0;c103708.graph_c0;c103753.graph_c0;c103933.graph_c1;c104283.graph_c0;c106298.graph_c0;c106304.graph_c0;c106542.graph_c0;c106966.graph_c0;c107356.graph_c0;c107710.graph_c0;c109629.graph_c0;c110289.graph_c0;c110900.graph_c0;c111345.graph_c0;c111446.graph_c0;c111551.graph_c0;c111595.graph_c0;c111611.graph_c0;c111802.graph_c0;c111919.graph_c0;c112391.graph_c1;c112460.…
Carbon metabolism	ko01200	155	894	2861	16580	c100340.graph_c0;c100376.graph_c1;c101625.graph_c0;c106246.graph_c0;c106602.graph_c0;c107677.graph_c0;c109057.graph_c0;c110646.graph_c0;c110774.graph_c0;c110953.graph_c0;c111086.graph_c0;c112575.graph_c0;c113797.graph_c0;c114031.graph_c0;c114115.graph_c0;c114344.graph_c0;c114344.graph_c1;c114344.graph_c2;c114805.graph_c0;c115943.graph_c2;c116119.graph_c0;c116488.graph_c1;c116488.graph_c2;c116926.…
Starch and sucrose metabolism	ko00500	148	618	2861	16580	c100797.graph_c0;c102772.graph_c0;c105443.graph_c0;c105606.graph_c0;c105687.graph_c0;c107495.graph_c0;c107930.graph_c0;c107996.graph_c0;c108415.graph_c0;c108920.graph_c1;c109634.graph_c0;c111026.graph_c0;c111713.graph_c0;c112296.graph_c0;c112456.graph_c2;c112533.graph_c0;c112575.graph_c0;c113123.graph_c0;c113187.graph_c0;c113347.graph_c0;c113836.graph_c0;c115328.graph_c0;c115412.graph_c0;c115611.…
Protein processing in endoplasmic reticulum	ko04141	129	828	2861	16580	c100233.graph_c0;c100634.graph_c0;c101008.graph_c0;c101554.graph_c1;c102448.graph_c1;c102990.graph_c0;c104346.graph_c0;c104375.graph_c0;c104702.graph_c0;c104942.graph_c0;c104966.graph_c0;c105081.graph_c0;c105969.graph_c0;c106124.graph_c0;c106124.graph_c1;c107318.graph_c0;c107375.graph_c0;c108427.graph_c0;c108488.graph_c0;c108737.graph_c0;c108956.graph_c0;c109239.graph_c0;c109256.graph_c0;c109806.…
MAPK signaling pathway - plant	ko04016	128	668	2861	16580	c101110.graph_c1;c102423.graph_c0;c104184.graph_c0;c104283.graph_c0;c104825.graph_c0;c105809.graph_c0;c106298.graph_c0;c106602.graph_c0;c107169.graph_c0;c107356.graph_c0;c107700.graph_c0;c107700.graph_c1;c107710.graph_c0;c107857.graph_c0;c110900.graph_c0;c111471.graph_c0;c111854.graph_c0;c111919.graph_c0;c112460.graph_c0;c112854.graph_c0;c114097.graph_c0;c114420.graph_c0;c115170.graph_c0;c115779.…
Pentose and glucuronate interconversions	ko00040	123	396	2861	16580	c104426.graph_c0;c104697.graph_c0;c106162.graph_c0;c106589.graph_c0;c107622.graph_c0;c107671.graph_c0;c107733.graph_c0;c108352.graph_c1;c108403.graph_c0;c109320.graph_c0;c109651.graph_c0;c111015.graph_c0;c114200.graph_c0;c114288.graph_c0;c114569.graph_c0;c115041.graph_c0;c115136.graph_c0;c115471.graph_c1;c115706.graph_c0;c115762.graph_c0;c115875.graph_c0;c116363.graph_c1;c116980.graph_c0;c117122.…
Endocytosis	ko04144	113	723	2861	16580	c100634.graph_c0;c103833.graph_c0;c105081.graph_c0;c105625.graph_c0;c106283.graph_c1;c106967.graph_c0;c109112.graph_c0;c109239.graph_c0;c109806.graph_c0;c110404.graph_c0;c110437.graph_c0;c110918.graph_c0;c111001.graph_c0;c112197.graph_c0;c112308.graph_c0;c112499.graph_c0;c113397.graph_c0;c114085.graph_c0;c114139.graph_c0;c114935.graph_c0;c114997.graph_c0;c115008.graph_c0;c115349.graph_c2;c115387.…
Biosynthesis of amino acids	ko01230	106	736	2861	16580	c100311.graph_c0;c100376.graph_c1;c106246.graph_c0;c107677.graph_c0;c109057.graph_c0;c110663.graph_c0;c110737.graph_c0;c110885.graph_c0;c115943.graph_c2;c116537.graph_c0;c116967.graph_c0;c118014.graph_c1;c118882.graph_c0;c119461.graph_c0;c119482.graph_c1;c120023.graph_c2;c120462.graph_c0;c120923.graph_c0;c121061.graph_c0;c121068.graph_c0;c121153.graph_c0;c121909.graph_c0;c123349.graph_c0;c123636.…
Phenylpropanoid biosynthesis	ko00940	98	443	2861	16580	c100445.graph_c0;c104799.graph_c0;c105443.graph_c0;c105820.graph_c0;c106780.graph_c0;c106965.graph_c0;c107545.graph_c0;c107996.graph_c0;c109028.graph_c0;c110130.graph_c0;c110280.graph_c0;c111914.graph_c0;c112296.graph_c0;c113392.graph_c0;c113420.graph_c0;c113998.graph_c0;c114440.graph_c1;c115115.graph_c2;c115132.graph_c0;c115222.graph_c0;c116244.graph_c0;c116331.graph_c0;c118950.graph_c0;c119097.…
Amino sugar and nucleotide sugar metabolism	ko00520	95	455	2861	16580	c104426.graph_c0;c105315.graph_c0;c105606.graph_c0;c105922.graph_c0;c108659.graph_c0;c110411.graph_c0;c112575.graph_c0;c112854.graph_c0;c113191.graph_c0;c113288.graph_c0;c113347.graph_c0;c113582.graph_c0;c114073.graph_c0;c114204.graph_c0;c114288.graph_c0;c115136.graph_c0;c116333.graph_c0;c116557.graph_c0;c116980.graph_c0;c117289.graph_c1;c117695.graph_c0;c117827.graph_c0;c118212.graph_c0;c119424.…
Glycolysis / Gluconeogenesis	ko00010	88	453	2861	16580	c100376.graph_c1;c101625.graph_c0;c108852.graph_c0;c111298.graph_c0;c112575.graph_c0;c112916.graph_c0;c114868.graph_c0;c115943.graph_c2;c116811.graph_c0;c116930.graph_c0;c118014.graph_c1;c118554.graph_c0;c118560.graph_c0;c118644.graph_c1;c118926.graph_c0;c119461.graph_c0;c119482.graph_c1;c120023.graph_c2;c120064.graph_c0;c120632.graph_c0;c120923.graph_c0;c120967.graph_c0;c121061.graph_c0;c121068.…
Ubiquitin mediated proteolysis	ko04120	86	548	2861	16580	c102015.graph_c0;c102561.graph_c0;c103898.graph_c0;c105116.graph_c0;c105715.graph_c0;c105969.graph_c0;c107290.graph_c0;c107290.graph_c1;c107556.graph_c0;c107654.graph_c1;c109256.graph_c0;c110629.graph_c0;c110915.graph_c0;c111898.graph_c0;c112040.graph_c0;c112756.graph_c0;c112866.graph_c0;c113842.graph_c0;c114168.graph_c0;c114801.graph_c0;c115938.graph_c0;c116810.graph_c0;c117004.graph_c0;c117004.…
RNA transport	ko03013	80	642	2861	16580	c100233.graph_c0;c101264.graph_c0;c101579.graph_c0;c101705.graph_c0;c103003.graph_c0;c106599.graph_c0;c107928.graph_c1;c110415.graph_c0;c111176.graph_c1;c111216.graph_c0;c111229.graph_c0;c112057.graph_c0;c113063.graph_c0;c113071.graph_c1;c113674.graph_c0;c113729.graph_c0;c114000.graph_c0;c114045.graph_c0;c115431.graph_c1;c116140.graph_c1;c116198.graph_c0;c117738.graph_c0;c117990.graph_c0;c118692.…
Glycerophospholipid metabolism	ko00564	78	342	2861	16580	c104861.graph_c0;c105028.graph_c0;c108216.graph_c0;c111001.graph_c0;c114964.graph_c0;c115586.graph_c0;c115716.graph_c0;c115716.graph_c1;c116782.graph_c0;c117327.graph_c0;c117696.graph_c1;c118144.graph_c0;c119723.graph_c0;c119926.graph_c0;c120560.graph_c0;c121682.graph_c0;c122260.graph_c0;c122673.graph_c0;c124235.graph_c0;c124327.graph_c0;c124551.graph_c0;c124615.graph_c0;c124943.graph_c1;c127411.…
Spliceosome	ko03040	77	769	2861	16580	c100634.graph_c0;c100728.graph_c0;c105081.graph_c0;c105612.graph_c0;c106190.graph_c0;c109239.graph_c0;c109806.graph_c0;c110404.graph_c0;c111052.graph_c0;c111609.graph_c0;c112308.graph_c0;c113397.graph_c0;c114139.graph_c0;c115008.graph_c0;c116006.graph_c0;c117451.graph_c0;c117600.graph_c0;c117655.graph_c0;c117771.graph_c0;c118194.graph_c1;c120092.graph_c0;c120855.graph_c0;c120934.graph_c0;c122248.…
Aminoacyl-tRNA biosynthesis	ko00970	64	407	2861	16580	c101415.graph_c0;c101881.graph_c0;c101894.graph_c0;c103460.graph_c0;c104289.graph_c0;c104521.graph_c0;c104996.graph_c0;c106034.graph_c0;c108537.graph_c0;c113024.graph_c0;c115246.graph_c1;c116876.graph_c0;c116876.graph_c1;c117638.graph_c0;c118283.graph_c3;c119907.graph_c0;c120926.graph_c0;c121626.graph_c0;c122045.graph_c0;c122228.graph_c0;c123225.graph_c1;c123721.graph_c0;c123745.graph_c0;c123788.…
Pyruvate metabolism	ko00620	58	339	2861	16580	c100340.graph_c0;c101625.graph_c0;c110953.graph_c0;c112162.graph_c0;c113797.graph_c0;c114115.graph_c0;c114868.graph_c0;c115864.graph_c0;c116488.graph_c1;c116488.graph_c2;c116926.graph_c0;c118926.graph_c0;c120247.graph_c0;c120632.graph_c0;c120884.graph_c0;c120884.graph_c1;c120884.graph_c2;c120884.graph_c3;c120923.graph_c0;c120967.graph_c0;c121061.graph_c0;c121457.graph_c0;c122841.graph_c0;c123631.…
Galactose metabolism	ko00052	56	295	2861	16580	c104426.graph_c0;c107759.graph_c0;c107930.graph_c0;c111026.graph_c0;c112456.graph_c2;c112916.graph_c0;c113462.graph_c0;c115136.graph_c0;c117289.graph_c1;c117337.graph_c0;c117695.graph_c0;c118014.graph_c1;c118727.graph_c1;c119482.graph_c1;c119538.graph_c0;c119656.graph_c0;c122821.graph_c0;c123917.graph_c0;c124403.graph_c0;c124503.graph_c0;c125156.graph_c0;c126517.graph_c0;c127201.graph_c0;c127264.…
Glycerolipid metabolism	ko00561	55	261	2861	16580	c100638.graph_c0;c103367.graph_c0;c104861.graph_c0;c114211.graph_c0;c114868.graph_c0;c115586.graph_c0;c116728.graph_c0;c117481.graph_c0;c117866.graph_c0;c120614.graph_c1;c120632.graph_c0;c121017.graph_c0;c121991.graph_c2;c122653.graph_c1;c123805.graph_c0;c124235.graph_c0;c124327.graph_c0;c124812.graph_c0;c125159.graph_c0;c126572.graph_c0;c128804.graph_c1;c128892.graph_c0;c129067.graph_c0;c129729.…
RNA degradation	ko03018	54	431	2861	16580	c101530.graph_c0;c105179.graph_c0;c106243.graph_c0;c107287.graph_c0;c108591.graph_c0;c109206.graph_c0;c110769.graph_c0;c110835.graph_c0;c113853.graph_c0;c114000.graph_c0;c114493.graph_c0;c114497.graph_c1;c116347.graph_c0;c118014.graph_c1;c119482.graph_c1;c119589.graph_c0;c121554.graph_c0;c122608.graph_c0;c122765.graph_c0;c123917.graph_c0;c125564.graph_c0;c126351.graph_c0;c126851.graph_c0;c127201.…
ABC transporters	ko02010	52	264	2861	16580	c100595.graph_c0;c102685.graph_c0;c107332.graph_c0;c111509.graph_c0;c111647.graph_c0;c111944.graph_c0;c113738.graph_c0;c114173.graph_c0;c114695.graph_c0;c115358.graph_c0;c122965.graph_c0;c123170.graph_c1;c123571.graph_c1;c124071.graph_c0;c125359.graph_c0;c125359.graph_c2;c125987.graph_c0;c128163.graph_c0;c128566.graph_c1;c129493.graph_c0;c130441.graph_c0;c131923.graph_c0;c133199.graph_c0;c134429.…
Oxidative phosphorylation	ko00190	52	386	2861	16580	c101445.graph_c0;c101837.graph_c0;c103056.graph_c0;c103129.graph_c0;c105725.graph_c0;c105725.graph_c1;c106421.graph_c1;c107365.graph_c0;c110774.graph_c0;c113989.graph_c0;c114484.graph_c0;c114626.graph_c0;c115228.graph_c0;c117716.graph_c1;c118367.graph_c0;c119882.graph_c0;c120264.graph_c0;c120264.graph_c1;c121344.graph_c0;c123101.graph_c0;c123840.graph_c0;c124634.graph_c0;c124848.graph_c0;c125712.…
Homologous recombination	ko03440	50	189	2861	16580	c108326.graph_c0;c111450.graph_c0;c111657.graph_c0;c113476.graph_c0;c115450.graph_c0;c116429.graph_c2;c116712.graph_c0;c117573.graph_c0;c118047.graph_c0;c118971.graph_c0;c121158.graph_c0;c121452.graph_c0;c123288.graph_c0;c124374.graph_c1;c125091.graph_c0;c126600.graph_c0;c126830.graph_c0;c129005.graph_c0;c129711.graph_c0;c129711.graph_c1;c132073.graph_c1;c132145.graph_c0;c133298.graph_c0;c134591.…
Glutathione metabolism	ko00480	50	255	2861	16580	c103892.graph_c0;c104695.graph_c0;c109072.graph_c0;c109311.graph_c0;c110696.graph_c0;c112406.graph_c0;c112816.graph_c0;c113161.graph_c0;c114344.graph_c0;c114344.graph_c1;c114344.graph_c2;c116143.graph_c0;c117466.graph_c0;c117637.graph_c0;c118918.graph_c0;c119264.graph_c0;c120616.graph_c0;c120931.graph_c0;c122470.graph_c0;c123277.graph_c0;c123480.graph_c0;c124947.graph_c0;c125767.graph_c0;c125823.…
Ascorbate and aldarate metabolism	ko00053	50	240	2861	16580	c104426.graph_c0;c109024.graph_c0;c110696.graph_c0;c113161.graph_c0;c114288.graph_c0;c114454.graph_c0;c114868.graph_c0;c115136.graph_c0;c116980.graph_c0;c117289.graph_c1;c117695.graph_c0;c118212.graph_c0;c119234.graph_c0;c119508.graph_c0;c120616.graph_c0;c120632.graph_c0;c122942.graph_c2;c123277.graph_c0;c124165.graph_c0;c124403.graph_c0;c125052.graph_c0;c125767.graph_c0;c128374.graph_c0;c128397.…
Carbon fixation in photosynthetic organisms	ko00710	49	265	2861	16580	c100340.graph_c0;c106246.graph_c0;c110953.graph_c0;c113797.graph_c0;c114115.graph_c0;c115943.graph_c2;c116488.graph_c1;c116488.graph_c2;c116930.graph_c0;c118522.graph_c3;c118926.graph_c0;c119461.graph_c0;c120023.graph_c2;c120064.graph_c0;c120247.graph_c0;c120884.graph_c0;c120884.graph_c1;c120884.graph_c2;c120884.graph_c3;c121068.graph_c0;c121772.graph_c0;c123631.graph_c1;c124670.graph_c0;c125213.…
Fatty acid metabolism	ko01212	47	281	2861	16580	c110648.graph_c0;c111539.graph_c0;c112437.graph_c0;c112954.graph_c0;c114335.graph_c0;c116926.graph_c0;c117225.graph_c0;c117824.graph_c0;c118001.graph_c0;c118608.graph_c0;c118612.graph_c0;c119588.graph_c0;c119603.graph_c0;c119933.graph_c0;c121090.graph_c0;c121457.graph_c0;c121543.graph_c0;c121543.graph_c1;c122363.graph_c0;c123073.graph_c0;c127764.graph_c0;c127880.graph_c0;c128393.graph_c0;c128559.…
Ribosome	ko03010	47	806	2861	16580	c101863.graph_c0;c103461.graph_c0;c104118.graph_c0;c104367.graph_c0;c104371.graph_c0;c106796.graph_c0;c107261.graph_c0;c107464.graph_c0;c108155.graph_c0;c109414.graph_c0;c109724.graph_c1;c110374.graph_c0;c111169.graph_c0;c113575.graph_c0;c113886.graph_c0;c113933.graph_c0;c114511.graph_c0;c114903.graph_c0;c115018.graph_c1;c116988.graph_c0;c117445.graph_c0;c122302.graph_c1;c123365.graph_c0;c124344.…
DNA replication	ko03030	46	153	2861	16580	c109627.graph_c0;c110643.graph_c0;c111778.graph_c0;c113278.graph_c0;c116429.graph_c2;c118047.graph_c0;c118971.graph_c0;c119116.graph_c4;c119945.graph_c1;c121158.graph_c0;c122403.graph_c0;c123288.graph_c0;c124120.graph_c0;c124152.graph_c0;c124374.graph_c1;c124669.graph_c0;c126600.graph_c0;c129005.graph_c0;c132145.graph_c0;c132445.graph_c0;c134067.graph_c0;c134469.graph_c0;c134543.graph_c0;c134591.…
Inositol phosphate metabolism	ko00562	44	238	2861	16580	c102033.graph_c0;c105625.graph_c0;c106941.graph_c0;c109024.graph_c0;c109112.graph_c0;c113456.graph_c0;c113952.graph_c0;c113952.graph_c1;c114314.graph_c1;c115387.graph_c0;c117079.graph_c0;c117079.graph_c1;c117424.graph_c0;c117770.graph_c1;c120023.graph_c2;c123141.graph_c0;c123552.graph_c0;c125208.graph_c1;c126765.graph_c1;c128252.graph_c0;c128913.graph_c0;c129086.graph_c0;c129178.graph_c0;c129802.…
Flavonoid biosynthesis	ko00941	44	170	2861	16580	c105820.graph_c0;c107545.graph_c0;c109682.graph_c0;c115115.graph_c2;c115222.graph_c0;c118950.graph_c0;c119246.graph_c0;c119889.graph_c0;c120021.graph_c0;c120959.graph_c0;c121809.graph_c0;c124679.graph_c0;c125580.graph_c1;c127816.graph_c0;c128151.graph_c0;c128940.graph_c0;c129566.graph_c1;c131005.graph_c0;c131413.graph_c0;c131477.graph_c0;c131579.graph_c0;c132167.graph_c1;c132268.graph_c0;c132281.…
Cysteine and methionine metabolism	ko00270	44	312	2861	16580	c107381.graph_c0;c109057.graph_c0;c110795.graph_c0;c110885.graph_c0;c115141.graph_c0;c116537.graph_c0;c118882.graph_c0;c120912.graph_c0;c121505.graph_c0;c121596.graph_c0;c121909.graph_c0;c122757.graph_c0;c124947.graph_c0;c125455.graph_c0;c125750.graph_c0;c128082.graph_c0;c129259.graph_c0;c129453.graph_c0;c129525.graph_c0;c129826.graph_c0;c131989.graph_c0;c132883.graph_c0;c132956.graph_c0;c133739.…
Glycine, serine and threonine metabolism	ko00260	42	226	2861	16580	c100376.graph_c1;c106678.graph_c0;c107677.graph_c0;c107756.graph_c0;c110737.graph_c0;c111475.graph_c0;c116996.graph_c0;c118043.graph_c0;c118665.graph_c0;c118882.graph_c0;c121909.graph_c0;c122564.graph_c0;c123349.graph_c0;c123636.graph_c0;c123644.graph_c0;c124409.graph_c0;c125398.graph_c0;c125421.graph_c0;c125981.graph_c0;c126696.graph_c0;c127479.graph_c0;c127688.graph_c0;c129525.graph_c0;c129826.…
Phagosome	ko04145	42	271	2861	16580	c100720.graph_c0;c100978.graph_c0;c102990.graph_c0;c103188.graph_c0;c103188.graph_c1;c108430.graph_c0;c110437.graph_c0;c110576.graph_c1;c113593.graph_c0;c114484.graph_c0;c118462.graph_c1;c118506.graph_c0;c120099.graph_c0;c120171.graph_c0;c120906.graph_c0;c121730.graph_c0;c122281.graph_c0;c122340.graph_c0;c123101.graph_c0;c123181.graph_c0;c123840.graph_c0;c124401.graph_c0;c124740.graph_c0;c124848.…
Phosphatidylinositol signaling system	ko04070	42	224	2861	16580	c102033.graph_c0;c104184.graph_c0;c104861.graph_c0;c105625.graph_c0;c109024.graph_c0;c109112.graph_c0;c113456.graph_c0;c113952.graph_c0;c113952.graph_c1;c114314.graph_c1;c115387.graph_c0;c117079.graph_c0;c117079.graph_c1;c117424.graph_c0;c117770.graph_c1;c118537.graph_c0;c119723.graph_c0;c123141.graph_c0;c123552.graph_c0;c124235.graph_c0;c125208.graph_c1;c126765.graph_c1;c128913.graph_c0;c129086.…
Tyrosine metabolism	ko00350	40	164	2861	16580	c100035.graph_c0;c106678.graph_c0;c107756.graph_c0;c109694.graph_c0;c112019.graph_c0;c112655.graph_c0;c112655.graph_c1;c114432.graph_c0;c116811.graph_c0;c116813.graph_c0;c116996.graph_c0;c119543.graph_c0;c120636.graph_c0;c120912.graph_c0;c121505.graph_c0;c122406.graph_c0;c125889.graph_c0;c126327.graph_c0;c126793.graph_c0;c126793.graph_c1;c126878.graph_c0;c127245.graph_c0;c127688.graph_c0;c129409.…
Circadian rhythm - plant	ko04712	40	230	2861	16580	c106144.graph_c1;c106386.graph_c0;c109682.graph_c0;c112699.graph_c0;c113937.graph_c0;c113984.graph_c0;c114357.graph_c1;c116726.graph_c0;c117432.graph_c0;c118553.graph_c0;c119870.graph_c1;c120905.graph_c1;c123832.graph_c0;c124332.graph_c0;c126170.graph_c1;c127126.graph_c0;c127447.graph_c3;c127447.graph_c4;c127513.graph_c1;c128726.graph_c0;c129046.graph_c0;c129499.graph_c0;c130478.graph_c0;c130834.…
mRNA surveillance pathway	ko03015	40	398	2861	16580	c111229.graph_c0;c112818.graph_c3;c113414.graph_c0;c114000.graph_c0;c114045.graph_c0;c115232.graph_c0;c115587.graph_c0;c115810.graph_c0;c118258.graph_c0;c120026.graph_c0;c120219.graph_c0;c122209.graph_c0;c122608.graph_c0;c123216.graph_c0;c123417.graph_c0;c124093.graph_c0;c124525.graph_c0;c124985.graph_c0;c125456.graph_c0;c125687.graph_c0;c126351.graph_c0;c126876.graph_c0;c126936.graph_c0;c127067.…
Mismatch repair	ko03430	39	126	2861	16580	c103000.graph_c0;c111778.graph_c0;c115284.graph_c1;c116429.graph_c2;c118047.graph_c0;c118971.graph_c0;c119945.graph_c1;c122138.graph_c0;c123288.graph_c0;c124120.graph_c0;c124299.graph_c0;c124374.graph_c1;c125883.graph_c0;c126600.graph_c0;c127765.graph_c0;c128283.graph_c0;c128852.graph_c1;c129005.graph_c0;c134469.graph_c0;c134813.graph_c0;c135851.graph_c0;c135934.graph_c0;c136322.graph_c0;c136809.…
Nucleotide excision repair	ko03420	39	186	2861	16580	c100002.graph_c0;c109627.graph_c0;c111778.graph_c0;c112040.graph_c0;c116429.graph_c2;c118047.graph_c0;c118971.graph_c0;c119945.graph_c1;c121158.graph_c0;c122403.graph_c0;c123288.graph_c0;c124120.graph_c0;c124152.graph_c0;c124242.graph_c0;c124374.graph_c1;c126600.graph_c0;c129005.graph_c0;c132145.graph_c0;c132445.graph_c0;c134469.graph_c0;c134591.graph_c1;c134813.graph_c0;c135851.graph_c0;c135934.…
Zeatin biosynthesis	ko00908	36	113	2861	16580	c100461.graph_c0;c100887.graph_c0;c107631.graph_c0;c108232.graph_c0;c110875.graph_c0;c112199.graph_c1;c116825.graph_c0;c119497.graph_c0;c119497.graph_c1;c120723.graph_c2;c121314.graph_c1;c121587.graph_c0;c121662.graph_c2;c122465.graph_c0;c122523.graph_c0;c124754.graph_c0;c127214.graph_c0;c127829.graph_c0;c127959.graph_c0;c129824.graph_c0;c130413.graph_c0;c130862.graph_c0;c130898.graph_c1;c132117.…
Fatty acid biosynthesis	ko00061	36	182	2861	16580	c110648.graph_c0;c111539.graph_c0;c112954.graph_c0;c114335.graph_c0;c117824.graph_c0;c118001.graph_c0;c118608.graph_c0;c119603.graph_c0;c121090.graph_c0;c121457.graph_c0;c121543.graph_c0;c121543.graph_c1;c122363.graph_c0;c123073.graph_c0;c127764.graph_c0;c127880.graph_c0;c128393.graph_c0;c128559.graph_c0;c128827.graph_c1;c129731.graph_c1;c130566.graph_c0;c130989.graph_c0;c131301.graph_c0;c132849.…
Isoquinoline alkaloid biosynthesis	ko00950	35	114	2861	16580	c100035.graph_c0;c106678.graph_c0;c107756.graph_c0;c109694.graph_c0;c109948.graph_c0;c111231.graph_c0;c112019.graph_c0;c112655.graph_c0;c112655.graph_c1;c114432.graph_c0;c116813.graph_c0;c116996.graph_c0;c119543.graph_c0;c120636.graph_c0;c120912.graph_c0;c121505.graph_c0;c121551.graph_c0;c122406.graph_c0;c125560.graph_c0;c126793.graph_c0;c126793.graph_c1;c127688.graph_c0;c128282.graph_c0;c130142.…
Purine metabolism	ko00230	34	286	2861	16580	c105809.graph_c0;c106751.graph_c0;c107169.graph_c0;c107402.graph_c0;c107803.graph_c0;c111755.graph_c0;c111867.graph_c0;c113836.graph_c0;c117433.graph_c0;c117637.graph_c0;c117658.graph_c0;c119506.graph_c1;c119614.graph_c0;c120923.graph_c0;c121061.graph_c0;c123939.graph_c0;c126515.graph_c0;c129059.graph_c0;c129486.graph_c0;c130507.graph_c0;c130850.graph_c0;c131767.graph_c0;c133142.graph_c0;c133219.…
Ether lipid metabolism	ko00565	34	164	2861	16580	c111001.graph_c0;c115716.graph_c0;c115716.graph_c1;c117696.graph_c1;c118144.graph_c0;c122673.graph_c0;c124551.graph_c0;c124943.graph_c1;c127813.graph_c1;c127877.graph_c0;c128804.graph_c1;c128999.graph_c0;c129922.graph_c0;c130037.graph_c1;c130073.graph_c0;c130732.graph_c0;c130732.graph_c1;c130746.graph_c0;c130820.graph_c0;c134426.graph_c0;c135500.graph_c0;c137120.graph_c0;c138525.graph_c1;c138535.…
Tryptophan metabolism	ko00380	34	155	2861	16580	c100035.graph_c0;c105142.graph_c0;c106602.graph_c0;c107273.graph_c0;c108839.graph_c0;c109694.graph_c0;c112019.graph_c0;c114868.graph_c0;c115676.graph_c1;c116813.graph_c0;c116926.graph_c0;c120632.graph_c0;c120636.graph_c0;c122402.graph_c0;c122406.graph_c0;c123406.graph_c0;c124007.graph_c0;c125069.graph_c1;c125811.graph_c0;c125940.graph_c0;c127333.graph_c0;c127615.graph_c0;c128722.graph_c0;c128972.…
Pentose phosphate pathway	ko00030	34	174	2861	16580	c106246.graph_c0;c110646.graph_c0;c111086.graph_c0;c111298.graph_c0;c112575.graph_c0;c114344.graph_c0;c114344.graph_c1;c114344.graph_c2;c116930.graph_c0;c118014.graph_c1;c118554.graph_c0;c118644.graph_c1;c119482.graph_c1;c120064.graph_c0;c122470.graph_c0;c123917.graph_c0;c125194.graph_c1;c125213.graph_c0;c125428.graph_c0;c127201.graph_c0;c127830.graph_c0;c127918.graph_c0;c129471.graph_c0;c130316.…
Cutin, suberine and wax biosynthesis	ko00073	34	123	2861	16580	c107222.graph_c0;c108507.graph_c0;c110047.graph_c0;c110047.graph_c1;c111030.graph_c0;c113706.graph_c0;c113787.graph_c0;c113945.graph_c0;c114578.graph_c0;c116139.graph_c0;c116139.graph_c1;c117926.graph_c0;c119036.graph_c1;c121304.graph_c0;c123425.graph_c0;c123591.graph_c0;c123735.graph_c0;c128107.graph_c0;c128574.graph_c0;c128819.graph_c0;c129304.graph_c0;c129595.graph_c0;c130467.graph_c0;c130467.…
Fructose and mannose metabolism	ko00051	33	184	2861	16580	c105606.graph_c0;c111298.graph_c0;c113347.graph_c0;c113836.graph_c0;c116930.graph_c0;c118014.graph_c1;c118554.graph_c0;c118644.graph_c1;c119482.graph_c1;c120023.graph_c2;c120064.graph_c0;c123917.graph_c0;c124503.graph_c0;c125194.graph_c1;c125213.graph_c0;c125529.graph_c0;c125930.graph_c0;c126625.graph_c0;c127201.graph_c0;c128252.graph_c0;c132733.graph_c0;c133801.graph_c1;c133943.graph_c0;c134380.…
Peroxisome	ko04146	33	268	2861	16580	c106602.graph_c0;c107446.graph_c0;c110113.graph_c1;c112248.graph_c0;c112954.graph_c0;c114805.graph_c0;c115442.graph_c0;c117492.graph_c0;c118043.graph_c0;c118608.graph_c0;c119249.graph_c0;c119579.graph_c0;c119927.graph_c0;c119933.graph_c0;c120190.graph_c0;c120817.graph_c0;c121090.graph_c0;c122363.graph_c0;c127875.graph_c0;c128299.graph_c0;c128393.graph_c0;c129087.graph_c1;c129462.graph_c1;c129783.…
Terpenoid backbone biosynthesis	ko00900	32	169	2861	16580	c110331.graph_c1;c110514.graph_c0;c112175.graph_c1;c113813.graph_c0;c115048.graph_c1;c115532.graph_c1;c116926.graph_c0;c117314.graph_c0;c117574.graph_c0;c117985.graph_c0;c118027.graph_c2;c119886.graph_c3;c122954.graph_c0;c123788.graph_c1;c124307.graph_c0;c126842.graph_c0;c127516.graph_c0;c127516.graph_c1;c129087.graph_c1;c130707.graph_c0;c132373.graph_c1;c132611.graph_c0;c133653.graph_c0;c133951.…
Ribosome biogenesis in eukaryotes	ko03008	31	272	2861	16580	c101264.graph_c0;c106599.graph_c0;c111176.graph_c1;c111379.graph_c0;c111571.graph_c0;c113808.graph_c0;c114357.graph_c1;c121880.graph_c0;c123210.graph_c0;c123470.graph_c0;c124608.graph_c0;c125866.graph_c0;c126644.graph_c0;c129077.graph_c0;c129926.graph_c0;c130218.graph_c0;c130478.graph_c0;c131295.graph_c0;c131694.graph_c0;c132403.graph_c0;c133189.graph_c0;c136901.graph_c0;c137294.graph_c0;c138328.…
Other glycan degradation	ko00511	31	153	2861	16580	c100890.graph_c0;c107759.graph_c0;c113878.graph_c0;c116162.graph_c0;c117678.graph_c0;c119376.graph_c0;c119538.graph_c0;c119656.graph_c0;c119675.graph_c0;c121686.graph_c0;c125924.graph_c0;c126670.graph_c0;c127088.graph_c0;c127860.graph_c0;c129646.graph_c0;c131265.graph_c0;c132178.graph_c0;c132938.graph_c0;c133304.graph_c0;c133897.graph_c0;c135624.graph_c0;c136825.graph_c0;c138306.graph_c0;c138397.…
Cyanoamino acid metabolism	ko00460	30	148	2861	16580	c105443.graph_c0;c107996.graph_c0;c109703.graph_c0;c112296.graph_c0;c112406.graph_c0;c119185.graph_c0;c122161.graph_c0;c122186.graph_c0;c122434.graph_c2;c123495.graph_c1;c124410.graph_c0;c124441.graph_c0;c125398.graph_c0;c125903.graph_c0;c125981.graph_c0;c126629.graph_c0;c126862.graph_c0;c128552.graph_c2;c129108.graph_c0;c129907.graph_c0;c130533.graph_c0;c131725.graph_c0;c132637.graph_c0;c134078.…
Phenylalanine metabolism	ko00360	30	120	2861	16580	c100035.graph_c0;c106678.graph_c0;c107756.graph_c0;c109694.graph_c0;c110280.graph_c0;c112019.graph_c0;c116813.graph_c0;c116996.graph_c0;c120636.graph_c0;c120912.graph_c0;c121505.graph_c0;c122406.graph_c0;c123406.graph_c0;c126327.graph_c0;c127688.graph_c0;c128722.graph_c0;c132610.graph_c0;c134251.graph_c0;c134773.graph_c0;c135113.graph_c0;c135373.graph_c0;c136535.graph_c0;c136632.graph_c0;c137409.…
Glyoxylate and dicarboxylate metabolism	ko00630	29	262	2861	16580	c106116.graph_c0;c106602.graph_c0;c110663.graph_c0;c114805.graph_c0;c116926.graph_c0;c118522.graph_c3;c118665.graph_c0;c119249.graph_c0;c120967.graph_c0;c122564.graph_c0;c123495.graph_c1;c123644.graph_c0;c124409.graph_c0;c124984.graph_c0;c125398.graph_c0;c125981.graph_c0;c126696.graph_c0;c128955.graph_c0;c129462.graph_c1;c130675.graph_c0;c131172.graph_c0;c131540.graph_c0;c132456.graph_c0;c132923.…
alpha-Linolenic acid metabolism	ko00592	28	138	2861	16580	c110027.graph_c0;c112437.graph_c0;c114838.graph_c0;c116956.graph_c0;c119933.graph_c0;c120257.graph_c0;c121667.graph_c0;c121768.graph_c0;c121882.graph_c0;c122393.graph_c0;c125527.graph_c0;c127411.graph_c0;c129409.graph_c0;c129813.graph_c0;c129839.graph_c2;c132039.graph_c0;c133052.graph_c0;c134524.graph_c0;c135907.graph_c0;c136476.graph_c0;c136734.graph_c0;c137000.graph_c0;c137039.graph_c0;c139031.…
Ubiquinone and other terpenoid-quinone biosynthesis	ko00130	28	122	2861	16580	c106142.graph_c0;c110801.graph_c0;c111632.graph_c0;c113420.graph_c0;c114548.graph_c0;c116684.graph_c0;c120021.graph_c0;c120912.graph_c0;c121211.graph_c0;c121505.graph_c0;c123450.graph_c0;c124579.graph_c0;c125660.graph_c0;c126327.graph_c0;c129365.graph_c0;c130351.graph_c0;c131005.graph_c0;c132002.graph_c0;c134889.graph_c0;c137115.graph_c0;c137393.graph_c0;c137409.graph_c0;c137586.graph_c2;c139241.…
Fatty acid degradation	ko00071	27	176	2861	16580	c111030.graph_c0;c112437.graph_c0;c112954.graph_c0;c114868.graph_c0;c116811.graph_c0;c116926.graph_c0;c118608.graph_c0;c119933.graph_c0;c120632.graph_c0;c121090.graph_c0;c122363.graph_c0;c125724.graph_c0;c125889.graph_c0;c126878.graph_c0;c127245.graph_c0;c128393.graph_c0;c128574.graph_c0;c129304.graph_c0;c129409.graph_c0;c130348.graph_c0;c132847.graph_c1;c134524.graph_c0;c134792.graph_c0;c135241.…
Carotenoid biosynthesis	ko00906	26	107	2861	16580	c102760.graph_c0;c103803.graph_c0;c105029.graph_c0;c110942.graph_c0;c111301.graph_c0;c119862.graph_c0;c120513.graph_c0;c128120.graph_c0;c129885.graph_c0;c129892.graph_c0;c130288.graph_c1;c130378.graph_c0;c133093.graph_c0;c133376.graph_c0;c133670.graph_c0;c134238.graph_c0;c134394.graph_c0;c134592.graph_c0;c136133.graph_c0;c136707.graph_c0;c139264.graph_c0;c139308.graph_c0;c140552.graph_c0;c141307.…
Stilbenoid, diarylheptanoid and gingerol biosynthesis	ko00945	26	101	2861	16580	c105820.graph_c0;c107545.graph_c0;c115115.graph_c2;c115222.graph_c0;c118950.graph_c0;c119246.graph_c0;c119889.graph_c0;c120021.graph_c0;c121809.graph_c0;c125580.graph_c1;c127816.graph_c0;c128151.graph_c0;c128940.graph_c0;c131005.graph_c0;c131477.graph_c0;c131579.graph_c0;c132281.graph_c0;c132844.graph_c0;c133338.graph_c0;c137748.graph_c0;c139271.graph_c0;c139604.graph_c0;c139856.graph_c1;c141660.…
Pyrimidine metabolism	ko00240	25	164	2861	16580	c100013.graph_c0;c105809.graph_c0;c106204.graph_c0;c106751.graph_c0;c107169.graph_c0;c111545.graph_c0;c111867.graph_c0;c116805.graph_c0;c117637.graph_c0;c119293.graph_c1;c119466.graph_c0;c121705.graph_c0;c122278.graph_c0;c123931.graph_c0;c125475.graph_c2;c125585.graph_c0;c126515.graph_c0;c127091.graph_c0;c129923.graph_c0;c130507.graph_c0;c131809.graph_c2;c132435.graph_c0;c134186.graph_c0;c140033.…
RNA polymerase	ko03020	24	153	2861	16580	c104466.graph_c0;c104514.graph_c0;c110749.graph_c0;c115543.graph_c0;c118044.graph_c0;c120254.graph_c0;c122991.graph_c0;c125788.graph_c1;c127611.graph_c0;c129174.graph_c0;c134405.graph_c1;c137452.graph_c0;c140673.graph_c0;c141316.graph_c0;c141763.graph_c0;c141879.graph_c2;c142188.graph_c0;c142432.graph_c0;c142481.graph_c0;c142911.graph_c0;c142993.graph_c0;c143052.graph_c0;c143091.graph_c1;c69054.g…
Base excision repair	ko03410	24	96	2861	16580	c102666.graph_c0;c109627.graph_c0;c114201.graph_c0;c117393.graph_c0;c119945.graph_c1;c121158.graph_c0;c121843.graph_c0;c122403.graph_c0;c124152.graph_c0;c124374.graph_c1;c126242.graph_c0;c127550.graph_c0;c131336.graph_c0;c131829.graph_c0;c132145.graph_c0;c132445.graph_c0;c134591.graph_c1;c136944.graph_c0;c137544.graph_c0;c137886.graph_c0;c137888.graph_c0;c140484.graph_c0;c140684.graph_c0;c141173.…
Arginine and proline metabolism	ko00330	24	161	2861	16580	c114868.graph_c0;c115060.graph_c0;c120632.graph_c0;c120781.graph_c1;c121596.graph_c0;c122922.graph_c0;c123406.graph_c0;c124817.graph_c0;c126615.graph_c0;c126717.graph_c0;c128630.graph_c0;c128722.graph_c0;c129305.graph_c1;c129453.graph_c0;c129933.graph_c0;c130348.graph_c0;c131205.graph_c0;c134435.graph_c1;c135826.graph_c0;c136116.graph_c0;c137231.graph_c0;c137412.graph_c0;c139553.graph_c1;c139824.…
Valine, leucine and isoleucine degradation	ko00280	24	172	2861	16580	c108491.graph_c0;c108994.graph_c0;c111473.graph_c0;c112175.graph_c1;c114868.graph_c0;c116119.graph_c0;c116537.graph_c0;c116631.graph_c0;c116926.graph_c0;c119622.graph_c0;c119933.graph_c0;c120632.graph_c0;c121127.graph_c0;c124879.graph_c0;c127538.graph_c0;c128053.graph_c0;c128447.graph_c0;c128970.graph_c0;c129768.graph_c0;c129826.graph_c0;c130348.graph_c0;c132323.graph_c0;c139357.graph_c0;c139498.…
Porphyrin and chlorophyll metabolism	ko00860	23	157	2861	16580	c101415.graph_c0;c114220.graph_c0;c115690.graph_c0;c118158.graph_c1;c119784.graph_c0;c121446.graph_c0;c122088.graph_c0;c122228.graph_c0;c122954.graph_c0;c123355.graph_c0;c126874.graph_c0;c128635.graph_c1;c129971.graph_c0;c131553.graph_c2;c134229.graph_c0;c135244.graph_c0;c135343.graph_c0;c135572.graph_c0;c135584.graph_c0;c137758.graph_c0;c142525.graph_c0;c142677.graph_c0;c49798.graph_c0
Nitrogen metabolism	ko00910	23	100	2861	16580	c106116.graph_c0;c108089.graph_c0;c110663.graph_c0;c111245.graph_c0;c113508.graph_c0;c114387.graph_c0;c119049.graph_c1;c120324.graph_c0;c120324.graph_c1;c120386.graph_c0;c123495.graph_c1;c124927.graph_c0;c126648.graph_c0;c127575.graph_c0;c128955.graph_c0;c129672.graph_c0;c131692.graph_c0;c132923.graph_c0;c134914.graph_c2;c136524.graph_c1;c138901.graph_c0;c142157.graph_c0;c94263.graph_c0
Sphingolipid metabolism	ko00600	23	149	2861	16580	c107759.graph_c0;c109395.graph_c0;c115927.graph_c0;c117291.graph_c2;c119538.graph_c0;c119656.graph_c0;c126216.graph_c0;c127782.graph_c0;c127860.graph_c0;c128430.graph_c0;c130072.graph_c1;c132938.graph_c0;c136656.graph_c0;c136825.graph_c0;c138306.graph_c0;c139100.graph_c1;c139366.graph_c1;c140463.graph_c0;c140593.graph_c0;c140817.graph_c0;c141531.graph_c0;c142057.graph_c0;c99483.graph_c0
Fatty acid elongation	ko00062	22	109	2861	16580	c110139.graph_c0;c117225.graph_c0;c118612.graph_c0;c121548.graph_c0;c122546.graph_c0;c123532.graph_c0;c125002.graph_c0;c125222.graph_c0;c125294.graph_c0;c126080.graph_c0;c129952.graph_c0;c130615.graph_c0;c132796.graph_c0;c134143.graph_c0;c134604.graph_c0;c134713.graph_c0;c137870.graph_c1;c138428.graph_c1;c140164.graph_c0;c88920.graph_c0;c95482.graph_c0;c97762.graph_c0
Citrate cycle (TCA cycle)	ko00020	21	188	2861	16580	c101625.graph_c0;c110774.graph_c0;c114031.graph_c0;c119147.graph_c0;c119147.graph_c2;c121344.graph_c0;c123849.graph_c0;c124634.graph_c0;c125069.graph_c1;c125763.graph_c2;c128972.graph_c0;c130629.graph_c0;c131969.graph_c0;c134351.graph_c0;c134375.graph_c1;c134379.graph_c0;c136081.graph_c0;c137248.graph_c0;c138084.graph_c0;c138186.graph_c0;c141902.graph_c0
Protein export	ko03060	21	158	2861	16580	c105438.graph_c0;c108638.graph_c0;c110500.graph_c0;c112069.graph_c0;c119760.graph_c0;c119760.graph_c1;c120031.graph_c1;c122803.graph_c0;c127459.graph_c0;c129555.graph_c0;c131956.graph_c0;c132640.graph_c0;c134268.graph_c0;c135832.graph_c0;c138031.graph_c0;c140759.graph_c0;c141389.graph_c0;c142134.graph_c0;c142402.graph_c0;c82124.graph_c0;c97844.graph_c0
Photosynthesis	ko00195	21	156	2861	16580	c107153.graph_c0;c107365.graph_c0;c113233.graph_c0;c114626.graph_c0;c114849.graph_c0;c115228.graph_c0;c115417.graph_c0;c117716.graph_c1;c118367.graph_c0;c120530.graph_c0;c126731.graph_c0;c126849.graph_c0;c126906.graph_c0;c127310.graph_c0;c128756.graph_c0;c134401.graph_c2;c136960.graph_c0;c141959.graph_c0;c142301.graph_c0;c80654.graph_c0;c99742.graph_c0
Proteasome	ko03050	19	212	2861	16580	c100494.graph_c0;c106223.graph_c0;c106223.graph_c1;c107167.graph_c1;c113015.graph_c0;c113780.graph_c1;c115713.graph_c0;c116548.graph_c0;c117140.graph_c2;c121383.graph_c0;c121835.graph_c0;c127112.graph_c0;c130397.graph_c1;c134526.graph_c0;c138207.graph_c0;c139603.graph_c2;c140409.graph_c0;c66801.graph_c0;c94246.graph_c0
Sesquiterpenoid and triterpenoid biosynthesis	ko00909	19	100	2861	16580	c109500.graph_c0;c114346.graph_c2;c115621.graph_c1;c115641.graph_c0;c116835.graph_c0;c123412.graph_c0;c125417.graph_c0;c125625.graph_c0;c125633.graph_c0;c125775.graph_c0;c126178.graph_c0;c128019.graph_c0;c128322.graph_c1;c135874.graph_c0;c136132.graph_c0;c139619.graph_c1;c141557.graph_c0;c142512.graph_c0;c142552.graph_c0
Arachidonic acid metabolism	ko00590	19	87	2861	16580	c109072.graph_c0;c109311.graph_c0;c110113.graph_c1;c112406.graph_c0;c112816.graph_c0;c115442.graph_c0;c117492.graph_c0;c118918.graph_c0;c120817.graph_c0;c128299.graph_c0;c129907.graph_c0;c130533.graph_c0;c131743.graph_c0;c132595.graph_c0;c134552.graph_c0;c136634.graph_c1;c136821.graph_c1;c139418.graph_c0;c92790.graph_c0
Glycosaminoglycan degradation	ko00531	19	99	2861	16580	c103187.graph_c0;c107759.graph_c0;c112137.graph_c0;c118474.graph_c0;c119538.graph_c0;c119656.graph_c0;c126490.graph_c0;c126790.graph_c0;c127860.graph_c0;c127911.graph_c2;c129646.graph_c0;c132938.graph_c0;c133304.graph_c0;c135819.graph_c0;c136825.graph_c0;c138306.graph_c0;c139100.graph_c1;c140593.graph_c0;c141791.graph_c0
beta-Alanine metabolism	ko00410	18	140	2861	16580	c106678.graph_c0;c107756.graph_c0;c114868.graph_c0;c116119.graph_c0;c116996.graph_c0;c120632.graph_c0;c121127.graph_c0;c124817.graph_c0;c127538.graph_c0;c127688.graph_c0;c129768.graph_c0;c129933.graph_c0;c130348.graph_c0;c132323.graph_c0;c136116.graph_c0;c137412.graph_c0;c138587.graph_c0;c138951.graph_c0
Phenylalanine, tyrosine and tryptophan biosynthesis	ko00400	18	123	2861	16580	c110737.graph_c0;c116967.graph_c0;c120462.graph_c0;c120912.graph_c0;c121153.graph_c0;c121505.graph_c0;c128636.graph_c0;c130791.graph_c0;c133322.graph_c1;c134773.graph_c0;c135702.graph_c0;c136426.graph_c0;c136535.graph_c0;c137788.graph_c0;c138420.graph_c2;c141103.graph_c0;c142599.graph_c0;c96539.graph_c0
Biotin metabolism	ko00780	17	67	2861	16580	c110648.graph_c0;c111539.graph_c0;c114335.graph_c0;c114642.graph_c0;c117824.graph_c0;c118001.graph_c0;c121543.graph_c0;c121543.graph_c1;c123073.graph_c0;c128559.graph_c0;c130989.graph_c0;c133389.graph_c0;c133899.graph_c0;c134576.graph_c0;c134997.graph_c1;c138692.graph_c0;c34105.graph_c0
2-Oxocarboxylic acid metabolism	ko01210	16	172	2861	16580	c116537.graph_c0;c122434.graph_c2;c126696.graph_c0;c130996.graph_c0;c132112.graph_c0;c132728.graph_c0;c132728.graph_c1;c133987.graph_c0;c134370.graph_c0;c137248.graph_c0;c138084.graph_c0;c138851.graph_c0;c139450.graph_c0;c139697.graph_c0;c141902.graph_c0;c94564.graph_c0
Alanine, aspartate and glutamate metabolism	ko00250	15	178	2861	16580	c110663.graph_c0;c119466.graph_c0;c120324.graph_c0;c120324.graph_c1;c126696.graph_c0;c127382.graph_c0;c127575.graph_c0;c129826.graph_c0;c131692.graph_c0;c132728.graph_c0;c132728.graph_c1;c132923.graph_c0;c139553.graph_c1;c142157.graph_c0;c142264.graph_c0
SNARE interactions in vesicular transport	ko04130	15	77	2861	16580	c100483.graph_c0;c102791.graph_c0;c116480.graph_c0;c118098.graph_c0;c118462.graph_c1;c119935.graph_c0;c120545.graph_c0;c120835.graph_c0;c122866.graph_c0;c123961.graph_c0;c125142.graph_c0;c127111.graph_c1;c129830.graph_c0;c132836.graph_c0;c90719.graph_c0
Basal transcription factors	ko03022	15	123	2861	16580	c100002.graph_c0;c100400.graph_c0;c100400.graph_c1;c102282.graph_c0;c103298.graph_c0;c118516.graph_c0;c121416.graph_c0;c121604.graph_c0;c122462.graph_c0;c124390.graph_c0;c125436.graph_c0;c126564.graph_c0;c135951.graph_c0;c141347.graph_c0;c141782.graph_c0
Betalain biosynthesis	ko00965	15	28	2861	16580	c100035.graph_c0;c109694.graph_c0;c112019.graph_c0;c116813.graph_c0;c120636.graph_c0;c122406.graph_c0;c124671.graph_c0;c127318.graph_c1;c128604.graph_c0;c130537.graph_c0;c132610.graph_c0;c134251.graph_c0;c135753.graph_c2;c136632.graph_c0;c68289.graph_c1
Propanoate metabolism	ko00640	15	132	2861	16580	c111473.graph_c0;c116119.graph_c0;c116926.graph_c0;c121127.graph_c0;c121457.graph_c0;c124879.graph_c0;c127538.graph_c0;c127764.graph_c0;c129731.graph_c1;c129768.graph_c0;c130566.graph_c0;c131969.graph_c0;c132323.graph_c0;c132849.graph_c2;c142258.graph_c0
Arginine biosynthesis	ko00220	15	102	2861	16580	c110663.graph_c0;c120324.graph_c0;c120324.graph_c1;c120781.graph_c1;c123939.graph_c0;c126696.graph_c0;c127575.graph_c0;c132112.graph_c0;c132728.graph_c0;c132728.graph_c1;c132923.graph_c0;c134370.graph_c0;c137231.graph_c0;c142157.graph_c0;c94564.graph_c0
Diterpenoid biosynthesis	ko00904	15	64	2861	16580	c108963.graph_c0;c112275.graph_c0;c116845.graph_c0;c118142.graph_c0;c118865.graph_c0;c119955.graph_c0;c121285.graph_c0;c122880.graph_c0;c125396.graph_c0;c126416.graph_c1;c130410.graph_c0;c132906.graph_c0;c141834.graph_c0;c141872.graph_c0;c142824.graph_c0
N-Glycan biosynthesis	ko00510	14	110	2861	16580	c108488.graph_c0;c108737.graph_c0;c113006.graph_c0;c119770.graph_c0;c120832.graph_c0;c123474.graph_c0;c129945.graph_c0;c133324.graph_c0;c133324.graph_c1;c135964.graph_c0;c138132.graph_c0;c139499.graph_c0;c142555.graph_c0;c98221.graph_c0
Pantothenate and CoA biosynthesis	ko00770	13	120	2861	16580	c114868.graph_c0;c116370.graph_c0;c116537.graph_c0;c116790.graph_c1;c120632.graph_c0;c122149.graph_c0;c122149.graph_c1;c129594.graph_c0;c130348.graph_c0;c133484.graph_c0;c133987.graph_c0;c136116.graph_c0;c137412.graph_c0
Lysine degradation	ko00310	12	126	2861	16580	c113972.graph_c1;c114868.graph_c0;c116926.graph_c0;c118043.graph_c0;c120632.graph_c0;c125069.graph_c1;c127104.graph_c0;c128972.graph_c0;c130348.graph_c0;c136446.graph_c0;c139863.graph_c1;c139890.graph_c0
Linoleic acid metabolism	ko00591	12	63	2861	16580	c110027.graph_c0;c111784.graph_c0;c116956.graph_c0;c120257.graph_c0;c121882.graph_c0;c122393.graph_c0;c123529.graph_c0;c125527.graph_c0;c134483.graph_c1;c135907.graph_c0;c137039.graph_c0;c141769.graph_c1
Tropane, piperidine and pyridine alkaloid biosynthesis	ko00960	12	70	2861	16580	c106678.graph_c0;c107756.graph_c0;c116996.graph_c0;c120912.graph_c0;c121505.graph_c0;c126327.graph_c0;c127688.graph_c0;c136535.graph_c0;c138587.graph_c0;c138951.graph_c0;c142599.graph_c0;c96539.graph_c0
Brassinosteroid biosynthesis	ko00905	12	37	2861	16580	c105494.graph_c0;c112371.graph_c0;c119738.graph_c0;c123250.graph_c0;c125009.graph_c0;c129307.graph_c1;c136286.graph_c0;c137757.graph_c0;c138175.graph_c0;c139748.graph_c0;c141805.graph_c0;c85724.graph_c0
Biosynthesis of unsaturated fatty acids	ko01040	11	83	2861	16580	c117225.graph_c0;c119588.graph_c0;c119933.graph_c0;c128780.graph_c0;c129952.graph_c0;c130179.graph_c0;c138318.graph_c0;c138428.graph_c1;c140164.graph_c0;c95482.graph_c0;c97762.graph_c0
Riboflavin metabolism	ko00740	11	62	2861	16580	c109015.graph_c0;c109893.graph_c1;c112090.graph_c0;c112602.graph_c0;c114829.graph_c0;c115919.graph_c0;c116547.graph_c0;c122243.graph_c1;c130243.graph_c0;c134350.graph_c0;c136497.graph_c0
Folate biosynthesis	ko00790	11	80	2861	16580	c101624.graph_c1;c112090.graph_c0;c113250.graph_c0;c115919.graph_c0;c118674.graph_c0;c126518.graph_c0;c134773.graph_c0;c137201.graph_c0;c137822.graph_c0;c139418.graph_c0;c141865.graph_c0
Glycosphingolipid biosynthesis - ganglio series	ko00604	11	70	2861	16580	c107759.graph_c0;c119538.graph_c0;c119656.graph_c0;c127860.graph_c0;c129646.graph_c0;c132938.graph_c0;c133304.graph_c0;c136825.graph_c0;c138306.graph_c0;c139100.graph_c1;c140593.graph_c0
Monoterpenoid biosynthesis	ko00902	11	41	2861	16580	c107791.graph_c1;c112642.graph_c3;c115532.graph_c0;c121351.graph_c0;c127822.graph_c0;c128461.graph_c0;c131016.graph_c0;c131951.graph_c1;c135514.graph_c1;c138054.graph_c0;c138507.graph_c0
Autophagy - other	ko04136	10	111	2861	16580	c104703.graph_c0;c106158.graph_c0;c108421.graph_c0;c114666.graph_c0;c119958.graph_c0;c126936.graph_c0;c131633.graph_c0;c135108.graph_c0;c137098.graph_c0;c142406.graph_c0
Thiamine metabolism	ko00730	10	67	2861	16580	c111629.graph_c0;c113861.graph_c0;c119362.graph_c0;c123788.graph_c1;c129265.graph_c0;c131767.graph_c0;c132373.graph_c1;c134986.graph_c0;c138481.graph_c0;c138968.graph_c1
Various types of N-glycan biosynthesis	ko00513	10	82	2861	16580	c108488.graph_c0;c108737.graph_c0;c120832.graph_c0;c123474.graph_c0;c129646.graph_c0;c129945.graph_c0;c133304.graph_c0;c135893.graph_c0;c139499.graph_c0;c98221.graph_c0
Sulfur metabolism	ko00920	9	88	2861	16580	c109057.graph_c0;c110145.graph_c0;c117433.graph_c0;c124722.graph_c0;c132956.graph_c0;c133533.graph_c0;c140376.graph_c0;c140435.graph_c0;c142362.graph_c0
Steroid biosynthesis	ko00100	8	90	2861	16580	c117762.graph_c0;c118587.graph_c0;c123829.graph_c0;c126178.graph_c0;c127739.graph_c0;c128394.graph_c0;c132887.graph_c0;c138795.graph_c0
Nicotinate and nicotinamide metabolism	ko00760	8	67	2861	16580	c106751.graph_c0;c111494.graph_c2;c116805.graph_c0;c119293.graph_c1;c127441.graph_c1;c128038.graph_c1;c134186.graph_c0;c140033.graph_c0
One carbon pool by folate	ko00670	8	57	2861	16580	c122229.graph_c0;c123644.graph_c0;c125398.graph_c0;c125981.graph_c0;c130731.graph_c0;c135636.graph_c0;c136824.graph_c0;c137822.graph_c0
Isoflavonoid biosynthesis	ko00943	8	46	2861	16580	c111892.graph_c0;c122967.graph_c0;c129139.graph_c0;c129566.graph_c1;c130065.graph_c0;c133831.graph_c0;c134022.graph_c0;c92849.graph_c2
Benzoxazinoid biosynthesis	ko00402	7	15	2861	16580	c102836.graph_c0;c103083.graph_c0;c120735.graph_c0;c120992.graph_c0;c126857.graph_c0;c127997.graph_c0;c133386.graph_c0
Other types of O-glycan biosynthesis	ko00514	7	34	2861	16580	c112645.graph_c0;c112645.graph_c1;c115289.graph_c0;c128396.graph_c0;c133379.graph_c0;c135588.graph_c0;c136008.graph_c0
Histidine metabolism	ko00340	7	72	2861	16580	c100311.graph_c0;c114868.graph_c0;c120632.graph_c0;c125051.graph_c0;c130348.graph_c0;c132564.graph_c0;c141503.graph_c0
Lysine biosynthesis	ko00300	7	41	2861	16580	c118882.graph_c0;c129525.graph_c0;c135787.graph_c1;c136651.graph_c1;c138233.graph_c0;c138851.graph_c0;c140928.graph_c0
Valine, leucine and isoleucine biosynthesis	ko00290	6	58	2861	16580	c107677.graph_c0;c116537.graph_c0;c130996.graph_c0;c133987.graph_c0;c137037.graph_c1;c139697.graph_c0
Butanoate metabolism	ko00650	6	67	2861	16580	c112175.graph_c1;c116926.graph_c0;c120967.graph_c0;c130675.graph_c0;c133987.graph_c0;c135990.graph_c0
Anthocyanin biosynthesis	ko00942	6	15	2861	16580	c106808.graph_c0;c113791.graph_c0;c126904.graph_c0;c134622.graph_c0;c135679.graph_c0;c137618.graph_c0
Selenocompound metabolism	ko00450	6	74	2861	16580	c110885.graph_c0;c117472.graph_c0;c123730.graph_c0;c125264.graph_c0;c134106.graph_c0;c141966.graph_c0
Glycosylphosphatidylinositol (GPI)-anchor biosynthesis	ko00563	5	47	2861	16580	c111825.graph_c0;c130468.graph_c0;c137135.graph_c0;c138106.graph_c0;c99772.graph_c0
Glycosphingolipid biosynthesis - globo and isoglobo series	ko00603	5	19	2861	16580	c129535.graph_c0;c129646.graph_c0;c130072.graph_c1;c133304.graph_c0;c139638.graph_c0
Monobactam biosynthesis	ko00261	5	34	2861	16580	c118882.graph_c0;c129525.graph_c0;c135787.graph_c1;c138233.graph_c0;c138851.graph_c0
Vitamin B6 metabolism	ko00750	4	23	2861	16580	c103889.graph_c0;c120870.graph_c1;c123349.graph_c0;c124479.graph_c0
Taurine and hypotaurine metabolism	ko00430	3	20	2861	16580	c112406.graph_c0;c129907.graph_c0;c130533.graph_c0
Limonene and pinene degradation	ko00903	3	30	2861	16580	c114868.graph_c0;c120632.graph_c0;c130348.graph_c0
Flavone and flavonol biosynthesis	ko00944	3	15	2861	16580	c120959.graph_c0;c136801.graph_c0;c138987.graph_c0
Glucosinolate biosynthesis	ko00966	3	21	2861	16580	c116537.graph_c0;c122434.graph_c2;c139450.graph_c0
Photosynthesis - antenna proteins	ko00196	2	50	2861	16580	c122492.graph_c0;c122644.graph_c0
Glycosphingolipid biosynthesis - lacto and neolacto series	ko00601	2	4	2861	16580	c129535.graph_c0;c139638.graph_c0
Phosphonate and phosphinate metabolism	ko00440	2	15	2861	16580	c129612.graph_c0;c137120.graph_c0
Non-homologous end-joining	ko03450	2	17	2861	16580	c120070.graph_c0;c140678.graph_c0
C5-Branched dibasic acid metabolism	ko00660	2	20	2861	16580	c130996.graph_c0;c133987.graph_c0
Synthesis and degradation of ketone bodies	ko00072	2	13	2861	16580	c112175.graph_c1;c116926.graph_c0
Biosynthesis of various secondary metabolites - part 2	ko00998	1	6	2861	16580	c115893.graph_c0
Mannose type O-glycan biosynthesis	ko00515	1	3	2861	16580	c114304.graph_c0
ND6_VS_AD6
#Pathway	ko_ID	DEgene	gene	DEgene_all	gene_all
Plant-pathogen interaction	ko04626	309	1145	3267	16580	c101110.graph_c1;c101890.graph_c0;c101890.graph_c1;c102423.graph_c0;c102441.graph_c0;c102673.graph_c0;c103648.graph_c0;c103742.graph_c0;c103884.graph_c0;c104184.graph_c0;c104375.graph_c0;c104416.graph_c0;c106298.graph_c0;c107293.graph_c0;c107700.graph_c1;c107710.graph_c0;c107768.graph_c0;c108061.graph_c0;c108185.graph_c0;c109197.graph_c0;c109234.graph_c1;c109493.graph_c0;c109886.graph_c0;c109886.…	K16224+K13412+K13412+K13447+K13447+K09487+K13448+K15397+K13448+K02183+K04079+K13434+K13449+K13449+K13447+K13449+K13457+K15397+K13448+K13447+K13466+K13459+K13412+K13412+K15397+K13447+K13412+K13416+K20536+K13459+K13447+K13447+K13448+K13413+K13412+K13420+K15397+K13412+K13420+K13428+K13448+K13420+K13424+K13420+K13448+K13447+K13435+K13447+K13448+K13447+K13447+K13447+K13435+K13457+K13447+K12795+K13436+…
Plant hormone signal transduction	ko04075	210	894	3267	16580	c101654.graph_c0;c101898.graph_c0;c102316.graph_c0;c102733.graph_c0;c103708.graph_c0;c103753.graph_c0;c105540.graph_c0;c106210.graph_c0;c106298.graph_c0;c106304.graph_c0;c106882.graph_c0;c106966.graph_c0;c107293.graph_c0;c107356.graph_c0;c107710.graph_c0;c109629.graph_c0;c109861.graph_c0;c110900.graph_c0;c111095.graph_c0;c111254.graph_c0;c111345.graph_c0;c111446.graph_c0;c111611.graph_c0;c111750.…	K14488+K14488+K13415+K14488+K14487+K14488+K14488+K14493+K13449+K14492+K14487+K14488+K13449+K14497+K13449+K14504+K14484+K13416+K14488+K14493+K13415+K14488+K14486+K14498+K14487+K14497+K14503+K12126+K13413+K13415+K14498+K14484+K13464+K14491+K14493+K12126+K14499+K14500+K14500+K14487+K13463+K14493+K14489+K13415+K14505+K14499+K14485+K14491+K13463+K14486+K14486+K14432+K13463+K14486+K14484+K13415+K14498+…
Starch and sucrose metabolism	ko00500	176	618	3267	16580	c100797.graph_c0;c105606.graph_c0;c105687.graph_c0;c107495.graph_c0;c107930.graph_c0;c108366.graph_c0;c108415.graph_c0;c109634.graph_c0;c111026.graph_c0;c111713.graph_c0;c112456.graph_c2;c112533.graph_c0;c112575.graph_c0;c113187.graph_c0;c113347.graph_c0;c113836.graph_c0;c114146.graph_c0;c115328.graph_c0;c115390.graph_c1;c115412.graph_c0;c115916.graph_c0;c116074.graph_c0;c116836.graph_c0;c116860.…	K01179+K00847+K01176+K01179+K01193+K01179+K01177+K00695+K01193+K19891+K01193+K01177+K01810+K00700+K00847+K18447+K00695+K19891+K00695+K07024+K19891+K00695+K01177+K00695+K16055+K00695+K01193+K00695+K00695+K19891+K05350+K07024+K00688+K00963+K16055+K16055+K00703+K05349+K01087+K19893+K01176+K16055+K01087+K01179+K05350+K01179+K01179+K00695+K01194+K00695+K00695+K13679+K05350+K00703+K00703+K19893+K00844+…
Carbon metabolism	ko01200	161	894	3267	16580	c100340.graph_c0;c101625.graph_c0;c105062.graph_c0;c105978.graph_c0;c106602.graph_c0;c107677.graph_c0;c108566.graph_c0;c109057.graph_c0;c110646.graph_c0;c110774.graph_c0;c111086.graph_c0;c111673.graph_c0;c112575.graph_c0;c113797.graph_c0;c114031.graph_c0;c114115.graph_c0;c114344.graph_c0;c114344.graph_c1;c114344.graph_c2;c115207.graph_c0;c115943.graph_c2;c116119.graph_c0;c116488.graph_c1;c116488.…	K00028+K00627+K00830+K15633+K03781+K01754+K00382+K00640+K00851+K00235+K01057+K00058+K01810+K01595+K00164+K00029+K00036+K00036+K00036+K00281+K00134+K05605+K00028+K00028+K03841+K00600+K00029+K00025+K00850+K00382+K00281+K01006+K00164+K00164+K01803+K11517+K00927+K00850+K01803+K03841+K00029+K00261+K00261+K01595+K01595+K01595+K01595+K00873+K00873+K00134+K01963+K01595+K00036+K15919+K00232+K01455+K01689+…
MAPK signaling pathway - plant	ko04016	159	668	3267	16580	c101110.graph_c1;c102423.graph_c0;c102441.graph_c0;c104184.graph_c0;c104825.graph_c0;c105008.graph_c0;c105809.graph_c0;c106298.graph_c0;c106602.graph_c0;c107169.graph_c0;c107293.graph_c0;c107356.graph_c0;c107700.graph_c1;c107710.graph_c0;c107857.graph_c0;c109197.graph_c0;c110294.graph_c0;c110900.graph_c0;c111003.graph_c0;c111471.graph_c0;c111750.graph_c0;c111854.graph_c0;c111919.graph_c0;c112272.…	K16224+K13447+K13447+K02183+K20535+K20718+K00940+K13449+K03781+K00940+K13449+K14497+K13447+K13449+K20558+K13447+K13447+K13416+K20536+K13447+K14498+K13447+K14497+K13413+K14498+K13420+K20547+K13420+K13420+K13424+K13420+K13447+K13447+K13447+K13447+K13447+K13447+K20728+K14498+K13416+K02183+K13447+K13447+K13422+K20547+K20557+K20547+K20606+K13447+K20538+K20538+K14497+K13447+K20547+K20553+K20718+K13416+…
Endocytosis	ko04144	143	723	3267	16580	c100634.graph_c0;c101631.graph_c0;c101657.graph_c0;c101867.graph_c0;c103833.graph_c0;c105081.graph_c0;c105625.graph_c0;c106283.graph_c1;c106967.graph_c0;c107079.graph_c0;c109112.graph_c0;c109239.graph_c0;c109806.graph_c0;c110404.graph_c0;c110437.graph_c0;c110918.graph_c0;c111001.graph_c0;c111500.graph_c0;c112197.graph_c0;c112499.graph_c0;c112851.graph_c0;c113397.graph_c0;c114085.graph_c0;c114139.…	K03283+K03283+K03283+K01115+K07904+K03283+K00889+K12486+K10396+K11826+K00889+K03283+K03283+K03283+K07897+K12486+K01115+K03283+K01528+K07904+K07897+K03283+K12191+K03283+K12486+K03283+K18443+K12472+K00889+K07904+K01115+K19476+K07937+K07904+K12486+K03283+K07904+K07904+K12194+K03283+K03283+K01528+K01115+K01115+K07937+K12198+K07897+K01528+K01115+K03283+K05756+K12486+K07897+K12191+K03283+K03283+K03283+…
Protein processing in endoplasmic reticulum	ko04141	139	828	3267	16580	c100634.graph_c0;c101008.graph_c0;c101631.graph_c0;c101657.graph_c0;c102448.graph_c1;c102673.graph_c0;c102990.graph_c0;c104346.graph_c0;c104375.graph_c0;c104702.graph_c0;c104942.graph_c0;c104966.graph_c0;c104998.graph_c0;c105081.graph_c0;c105969.graph_c0;c106124.graph_c0;c106124.graph_c1;c106515.graph_c0;c108427.graph_c0;c108488.graph_c0;c108737.graph_c0;c109239.graph_c0;c109256.graph_c0;c109806.…	K03283+K09518+K03283+K03283+K01456+K09487+K08057+K01456+K04079+K10666+K09518+K13993+K09490+K03283+K03094+K10950+K10950+K13525+K09518+K12667+K12669+K03283+K03094+K03283+K08852+K03283+K03283+K13993+K14007+K03868+K13993+K07151+K03283+K13993+K13993+K03283+K06689+K03347+K03283+K01456+K09490+K03283+K04523+K13989+K13993+K10956+K03283+K03283+K14009+K03094+K14003+K03094+K09490+K09518+K03283+K14026+K08054+…
Pentose and glucuronate interconversions	ko00040	129	396	3267	16580	c104352.graph_c0;c104426.graph_c0;c104697.graph_c0;c106162.graph_c0;c107549.graph_c0;c107622.graph_c0;c107733.graph_c0;c108352.graph_c1;c108403.graph_c0;c109320.graph_c0;c109442.graph_c0;c109651.graph_c0;c109877.graph_c0;c111015.graph_c0;c111347.graph_c0;c113973.graph_c0;c114200.graph_c0;c114569.graph_c0;c115136.graph_c0;c115701.graph_c0;c115762.graph_c0;c116980.graph_c0;c117122.graph_c0;c117205.…	K01184+K12447+K01184+K01184+K01728+K01051+K01213+K01728+K01728+K01184+K01184+K01051+K01051+K01051+K01213+K01728+K01184+K01213+K12447+K12447+K01051+K00012+K01051+K01051+K12447+K12447+K16190+K01728+K01728+K01051+K01184+K12447+K01051+K01728+K00002+K16190+K00963+K01213+K01184+K01213+K01184+K01051+K01051+K12447+K01728+K01728+K01051+K01051+K12447+K01051+K00854+K01051+K01051+K01051+K01051+K01213+K01213+…
Biosynthesis of amino acids	ko01230	123	736	3267	16580	c100311.graph_c0;c101540.graph_c0;c105978.graph_c0;c107677.graph_c0;c109057.graph_c0;c110663.graph_c0;c110885.graph_c0;c111673.graph_c0;c113574.graph_c0;c115943.graph_c2;c116537.graph_c0;c117042.graph_c0;c117879.graph_c1;c118014.graph_c1;c118618.graph_c0;c118882.graph_c0;c119137.graph_c2;c119153.graph_c0;c119461.graph_c0;c119482.graph_c1;c120023.graph_c2;c120923.graph_c0;c121061.graph_c0;c121068.…	K01663+K01915+K15633+K01754+K00640+K01915+K00549+K00058+K12657+K00134+K00826+K00600+K13832+K00850+K00053+K12524+K00765+K01803+K00927+K00850+K01803+K00873+K00873+K00134+K13832+K01652+K14152+K00053+K00928+K01696+K01733+K01689+K00850+K00927+K14152+K00600+K00615+K00850+K12657+K14272+K00850+K01953+K01620+K00817+K11755+K01803+K01623+K12657+K00766+K05359+K00873+K22846+K00615+K00873+K15227+K12524+K00831+…
Amino sugar and nucleotide sugar metabolism	ko00520	108	455	3267	16580	c102072.graph_c0;c104426.graph_c0;c105315.graph_c0;c105606.graph_c0;c105922.graph_c0;c108659.graph_c0;c110411.graph_c0;c112575.graph_c0;c112854.graph_c0;c113238.graph_c0;c113288.graph_c0;c113347.graph_c0;c113582.graph_c0;c114073.graph_c0;c114204.graph_c0;c115122.graph_c0;c115136.graph_c0;c115701.graph_c0;c116333.graph_c0;c116557.graph_c0;c116980.graph_c0;c117289.graph_c1;c117695.graph_c0;c117827.…	K13648+K12447+K13379+K00847+K08678+K01183+K13379+K01810+K20547+K01784+K15920+K00847+K08678+K08678+K01183+K13379+K12447+K12447+K00326+K01183+K00012+K12447+K12447+K12448+K16190+K01183+K12448+K20547+K20547+K12447+K12450+K08678+K16190+K08678+K00963+K08678+K20547+K15920+K12447+K00770+K01183+K08678+K12447+K00770+K00844+K15920+K01183+K08679+K01809+K00847+K13648+K01183+K01183+K01810+K01784+K01784+K01810+…
Phenylpropanoid biosynthesis	ko00940	102	443	3267	16580	c100445.graph_c0;c104799.graph_c0;c105820.graph_c0;c106163.graph_c0;c106780.graph_c0;c106965.graph_c0;c109028.graph_c0;c111914.graph_c0;c112555.graph_c0;c113087.graph_c0;c113185.graph_c0;c113392.graph_c0;c113998.graph_c0;c114391.graph_c0;c114440.graph_c1;c115222.graph_c0;c116244.graph_c0;c117080.graph_c0;c118950.graph_c0;c119097.graph_c0;c119185.graph_c0;c119349.graph_c0;c120489.graph_c1;c120810.…	K00430+K00430+K13065+K01904+K06892+K00430+K00430+K00430+K13065+K22395+K13065+K23260+K00430+K00430+K00430+K13065+K00430+K00083+K13065+K06892+K05350+K13066+K00430+K00430+K05349+K13065+K01904+K18368+K05350+K13066+K13066+K12355+K00430+K10775+K05350+K18368+K00430+K09753+K13065+K13065+K09753+K05350+K00430+K05349+K00430+K09753+K13065+K13065+K12356+K22395+K09753+K13065+K01188+K01904+K22395+K01904+K00430+…
Ubiquitin mediated proteolysis	ko04120	100	548	3267	16580	c102015.graph_c0;c103747.graph_c0;c103898.graph_c0;c104497.graph_c0;c105674.graph_c0;c105715.graph_c0;c105969.graph_c0;c107290.graph_c0;c107556.graph_c0;c108807.graph_c0;c109256.graph_c0;c109287.graph_c1;c110629.graph_c0;c110915.graph_c0;c111666.graph_c0;c111898.graph_c0;c112040.graph_c0;c112486.graph_c0;c112866.graph_c0;c113842.graph_c0;c114552.graph_c0;c114801.graph_c0;c115006.graph_c0;c115378.…	K04506+K04649+K10581+K10588+K10143+K03363+K03094+K10592+K03363+K10581+K03094+K04506+K04506+K08770+K10688+K10581+K03868+K10592+K03363+K03363+K10143+K06689+K03347+K04506+K08770+K10581+K04506+K04506+K10581+K10573+K10581+K10260+K03094+K10143+K10581+K03094+K10143+K04506+K10143+K10581+K03352+K10581+K10581+K08770+K10615+K08770+K10260+K10140+K10577+K09561+K10143+K10581+K10614+K10260+K04506+K10260+K03347+…
Glycolysis / Gluconeogenesis	ko00010	97	453	3267	16580	c101625.graph_c0;c105978.graph_c0;c108566.graph_c0;c108852.graph_c0;c111298.graph_c0;c112237.graph_c0;c112575.graph_c0;c112916.graph_c0;c114868.graph_c0;c115943.graph_c2;c116811.graph_c0;c116930.graph_c0;c118014.graph_c1;c118554.graph_c0;c118560.graph_c0;c118660.graph_c0;c118926.graph_c0;c119153.graph_c0;c119461.graph_c0;c119482.graph_c1;c120023.graph_c2;c120064.graph_c0;c120383.graph_c0;c120923.…	K00627+K15633+K00382+K01792+K00895+K00895+K01810+K01785+K00128+K00134+K00001+K03841+K00850+K00895+K01792+K00382+K01006+K01803+K00927+K00850+K01803+K03841+K00002+K00873+K00873+K00134+K01568+K01689+K01006+K00850+K18857+K00844+K00927+K01792+K00895+K00895+K03841+K00128+K00850+K01610+K01792+K00121+K01792+K00850+K00121+K01810+K01810+K01835+K01803+K00895+K01623+K00873+K18857+K00873+K00844+K01689+K00927+…
Glycerophospholipid metabolism	ko00564	89	342	3267	16580	c100627.graph_c0;c100627.graph_c1;c101867.graph_c0;c104861.graph_c0;c105028.graph_c0;c108216.graph_c0;c110158.graph_c0;c111001.graph_c0;c113371.graph_c0;c115586.graph_c0;c115716.graph_c0;c115716.graph_c1;c115931.graph_c0;c116782.graph_c0;c117327.graph_c0;c118144.graph_c0;c119493.graph_c0;c119661.graph_c0;c119723.graph_c0;c120560.graph_c0;c121302.graph_c0;c122021.graph_c0;c122260.graph_c0;c122673.…	K16818+K16818+K01115+K00901+K05929+K08730+K00006+K01115+K14674+K18693+K13510+K13510+K01115+K00006+K05929+K01115+K01115+K00968+K00981+K00995+K01115+K14674+K08730+K13510+K01115+K00901+K13508+K05929+K13508+K01115+K00981+K22389+K00006+K01115+K18696+K01115+K13508+K16818+K00993+K13519+K01115+K13513+K00967+K16818+K01115+K14156+K01115+K13508+K16860+K16860+K01115+K01115+K01115+K01613+K00999+K13508+K00630+…
Spliceosome	ko03040	86	769	3267	16580	c100634.graph_c0;c100728.graph_c0;c101631.graph_c0;c101657.graph_c0;c105081.graph_c0;c105612.graph_c0;c106190.graph_c0;c109239.graph_c0;c109806.graph_c0;c110404.graph_c0;c111052.graph_c0;c111500.graph_c0;c111609.graph_c0;c112503.graph_c0;c113397.graph_c0;c113679.graph_c0;c114139.graph_c0;c115008.graph_c0;c115567.graph_c0;c116006.graph_c0;c117101.graph_c0;c117451.graph_c0;c117600.graph_c0;c117771.…	K03283+K12891+K03283+K03283+K03283+K12818+K12859+K03283+K03283+K03283+K06063+K03283+K12813+K12829+K03283+K12835+K03283+K03283+K12833+K12891+K03283+K12823+K03283+K03283+K12855+K12872+K03283+K12881+K12833+K12854+K03283+K12827+K03283+K03283+K03283+K12844+K12900+K12835+K12818+K12818+K03283+K12835+K12869+K12813+K12891+K03283+K12891+K12891+K12900+K12891+K12857+K03283+K12741+K12835+K03283+K12741+K12890+…
RNA transport	ko03013	83	642	3267	16580	c101264.graph_c0;c101579.graph_c0;c103003.graph_c0;c106599.graph_c0;c107928.graph_c1;c108390.graph_c0;c111176.graph_c1;c111216.graph_c0;c111229.graph_c0;c112057.graph_c0;c113041.graph_c0;c113071.graph_c1;c113674.graph_c0;c113729.graph_c0;c114000.graph_c0;c115431.graph_c1;c116140.graph_c0;c116140.graph_c1;c116198.graph_c0;c117990.graph_c0;c118570.graph_c0;c118692.graph_c1;c118692.graph_c2;c119115.…	K07936+K03260+K03231+K07936+K13137+K03113+K07936+K03113+K18655+K14319+K03231+K03252+K14303+K03260+K13126+K14292+K14297+K14297+K03248+K13137+K14307+K00784+K00784+K03113+K12160+K12881+K03260+K13126+K14298+K07936+K18655+K03260+K10577+K03260+K14303+K03260+K13126+K14318+K13126+K03231+K03231+K03260+K12160+K03246+K13126+K14300+K14292+K03251+K14319+K14303+K00784+K14300+K09291+K03239+K03260+K03250+K13126+…
Aminoacyl-tRNA biosynthesis	ko00970	74	407	3267	16580	c101881.graph_c0;c103460.graph_c0;c104521.graph_c0;c104779.graph_c0;c104996.graph_c0;c106034.graph_c0;c107623.graph_c0;c108537.graph_c0;c109048.graph_c0;c112413.graph_c0;c113024.graph_c0;c113291.graph_c0;c115246.graph_c1;c116249.graph_c2;c116876.graph_c0;c116876.graph_c1;c117184.graph_c0;c118283.graph_c4;c119907.graph_c0;c120077.graph_c1;c121626.graph_c0;c122045.graph_c0;c122228.graph_c0;c123225.…	K02433+K01887+K01887+K01887+K01880+K01887+K04567+K01887+K01870+K01870+K01870+K01874+K01869+K01887+K01887+K01887+K22503+K01886+K02433+K01866+K01873+K01887+K01885+K01887+K01868+K01868+K01887+K01887+K01870+K01873+K02433+K01887+K01887+K22503+K01866+K01867+K22503+K01887+K01867+K01893+K01893+K01887+K01866+K01887+K01872+K22503+K01887+K02433+K01887+K01887+K01887+K22503+K02433+K01887+K01887+K22503+K01869+…
Glycerolipid metabolism	ko00561	70	261	3267	16580	c100638.graph_c0;c103367.graph_c0;c104861.graph_c0;c113371.graph_c0;c114211.graph_c0;c114365.graph_c0;c114868.graph_c0;c115586.graph_c0;c116728.graph_c0;c117481.graph_c0;c117866.graph_c0;c120199.graph_c0;c120383.graph_c0;c120614.graph_c1;c121017.graph_c0;c122021.graph_c0;c122653.graph_c1;c123805.graph_c0;c124235.graph_c0;c124327.graph_c0;c124333.graph_c0;c124674.graph_c0;c124812.graph_c0;c124995.…	K00679+K00679+K00901+K14674+K00679+K00679+K00128+K18693+K11155+K00679+K22848+K00679+K00002+K00679+K21362+K14674+K00679+K00679+K00901+K13508+K00679+K13508+K00679+K00679+K00128+K00679+K13508+K13519+K00679+K01054+K00679+K13513+K01054+K07407+K13508+K00679+K13508+K00630+K00679+K13513+K06119+K18693+K01054+K00901+K22848+K03715+K00679+K13508+K03715+K13508+K00128+K22848+K11155+K03715+K00901+K13523+K00679+…
RNA degradation	ko03018	68	431	3267	16580	c101530.graph_c0;c106243.graph_c0;c110593.graph_c0;c110769.graph_c0;c111228.graph_c3;c111265.graph_c0;c112063.graph_c0;c113853.graph_c0;c114000.graph_c0;c114497.graph_c1;c115461.graph_c0;c116347.graph_c0;c117214.graph_c0;c118014.graph_c1;c119482.graph_c1;c119780.graph_c0;c121554.graph_c0;c122608.graph_c0;c123554.graph_c0;c123665.graph_c0;c123714.graph_c0;c123917.graph_c0;c125564.graph_c0;c125706.…	K12580+K12598+K12580+K04077+K12598+K12580+K12580+K12580+K13126+K12580+K12619+K12580+K14442+K00850+K00850+K12616+K12581+K13126+K01689+K12616+K04077+K00850+K04077+K00850+K12604+K13126+K12580+K12603+K00850+K12580+K13126+K12580+K07573+K04077+K13126+K12580+K01689+K12580+K04077+K12608+K10643+K12580+K12581+K10643+K03678+K12603+K12580+K13126+K14442+K04077+K04077+K12616+K00962+K04077+K12614+K01148+K12580+…
Galactose metabolism	ko00052	67	295	3267	16580	c104426.graph_c0;c107930.graph_c0;c111026.graph_c0;c112456.graph_c2;c112916.graph_c0;c113238.graph_c0;c113462.graph_c0;c115136.graph_c0;c115701.graph_c0;c117289.graph_c1;c117337.graph_c0;c117695.graph_c0;c118014.graph_c1;c119482.graph_c1;c119538.graph_c0;c119656.graph_c0;c120135.graph_c0;c120525.graph_c0;c122474.graph_c0;c123143.graph_c0;c123917.graph_c0;c124403.graph_c0;c124503.graph_c0;c125156.…	K12447+K01193+K01193+K01193+K01785+K01784+K18819+K12447+K12447+K12447+K01193+K12447+K00850+K00850+K12309+K12309+K12447+K00963+K12309+K12447+K00850+K12447+K00844+K01193+K00850+K01193+K00850+K01193+K01784+K01784+K12309+K01835+K01193+K12447+K01193+K07407+K00844+K12447+K12447+K01193+K06617+K06617+K00844+K12309+K12447+K01193+K12309+K00844+K00844+K12447+K12309+K01193+K01187+K12309+K12309+K12447+K12309+…
ABC transporters	ko02010	63	264	3267	16580	c100595.graph_c0;c107332.graph_c0;c108762.graph_c0;c111190.graph_c0;c111374.graph_c0;c112562.graph_c0;c113738.graph_c0;c113831.graph_c1;c114173.graph_c0;c114695.graph_c0;c115358.graph_c0;c116438.graph_c0;c116763.graph_c3;c118690.graph_c1;c119108.graph_c0;c120674.graph_c0;c120813.graph_c0;c122965.graph_c0;c123170.graph_c1;c123958.graph_c0;c124071.graph_c0;c124355.graph_c0;c124657.graph_c0;c125153.…	K05665+K05666+K05665+K05658+K05658+K05666+K05641+K05656+K05658+K05658+K05666+K08712+K05643+K05681+K08712+K05663+K05665+K05681+K08712+K05681+K05641+K08712+K05658+K05681+K05658+K05681+K05658+K05681+K05681+K05666+K05665+K05666+K05643+K05641+K05658+K08712+K05681+K05666+K05681+K05681+K05681+K05658+K08712+K05681+K05658+K05658+K05677+K05681+K05681+K08712+K05658+K05666+K05658+K05665+K05658+K05658+K05666+…
Pyruvate metabolism	ko00620	60	339	3267	16580	c100340.graph_c0;c101625.graph_c0;c108566.graph_c0;c112162.graph_c0;c113797.graph_c0;c114115.graph_c0;c114868.graph_c0;c115864.graph_c0;c116488.graph_c1;c116488.graph_c2;c117756.graph_c0;c117861.graph_c0;c118660.graph_c0;c118926.graph_c0;c120247.graph_c0;c120884.graph_c0;c120884.graph_c1;c120884.graph_c2;c120884.graph_c3;c120923.graph_c0;c121061.graph_c0;c121457.graph_c0;c122144.graph_c0;c123631.…	K00028+K00627+K00382+K01759+K01595+K00029+K00128+K01759+K00028+K00028+K00029+K00025+K00382+K01006+K00029+K01595+K01595+K01595+K01595+K00873+K00873+K01963+K01595+K01006+K00102+K00128+K01610+K01595+K11262+K00873+K00873+K02160+K01961+K00162+K00028+K00873+K00627+K01512+K11262+K01759+K00873+K01679+K01610+K00161+K00873+K00873+K00873+K00128+K00873+K00382+K00162+K01649+K01006+K00627+K01962+K01595+K00028+…
Fatty acid metabolism	ko01212	59	281	3267	16580	c110648.graph_c0;c111539.graph_c0;c112437.graph_c0;c112954.graph_c0;c114335.graph_c0;c116662.graph_c0;c117225.graph_c0;c117279.graph_c0;c117824.graph_c0;c118001.graph_c0;c118608.graph_c0;c119933.graph_c0;c120086.graph_c0;c120977.graph_c0;c121090.graph_c0;c121457.graph_c0;c121543.graph_c0;c121543.graph_c1;c122363.graph_c0;c122853.graph_c0;c122945.graph_c0;c123073.graph_c0;c123084.graph_c3;c125070.…	K00208+K00059+K10527+K01897+K09458+K10256+K10258+K10781+K09458+K00208+K01897+K07513+K00059+K10703+K01897+K01963+K00208+K00208+K01897+K00232+K10256+K02372+K10251+K10251+K01897+K11262+K10781+K01897+K00059+K10256+K00645+K02160+K10258+K10258+K10256+K01961+K09458+K11262+K09458+K00208+K01897+K00208+K01897+K01897+K03921+K09458+K01897+K01897+K10251+K18660+K10527+K01962+K10256+K01897+K00232+K11262+K00665+…
Ascorbate and aldarate metabolism	ko00053	57	240	3267	16580	c104426.graph_c0;c107167.graph_c0;c109024.graph_c0;c109398.graph_c0;c113161.graph_c0;c114868.graph_c0;c115136.graph_c0;c115701.graph_c0;c116980.graph_c0;c117289.graph_c1;c117426.graph_c0;c117695.graph_c0;c118212.graph_c0;c119234.graph_c0;c119320.graph_c0;c119508.graph_c0;c120135.graph_c0;c120455.graph_c1;c120616.graph_c0;c122942.graph_c2;c123143.graph_c0;c123277.graph_c0;c124165.graph_c0;c124403.…	K12447+K21888+K10047+K00434+K00434+K00128+K12447+K12447+K00012+K12447+K00434+K12447+K16190+K00423+K19642+K00423+K12447+K16190+K21888+K00423+K12447+K00434+K19642+K12447+K14190+K00128+K00434+K00423+K17744+K21888+K00434+K08232+K12447+K12447+K12447+K00012+K00423+K12447+K14190+K16190+K00128+K12447+K08232+K21888+K12447+K14190+K19642+K12447+K12447+K00423+K12447+K00423+K12447+K10046+K12447+K10046+K00012
Purine metabolism	ko00230	54	286	3267	16580	c105239.graph_c0;c105809.graph_c0;c106751.graph_c0;c107169.graph_c0;c107803.graph_c0;c111755.graph_c0;c111867.graph_c0;c113836.graph_c0;c115197.graph_c0;c116314.graph_c0;c117433.graph_c0;c117658.graph_c0;c117922.graph_c0;c119506.graph_c1;c119614.graph_c0;c119632.graph_c0;c120661.graph_c0;c120661.graph_c1;c120923.graph_c0;c121061.graph_c0;c121610.graph_c0;c122691.graph_c0;c123939.graph_c0;c125571.…	K01510+K00940+K03787+K00940+K02083+K02083+K01510+K18447+K01951+K06928+K00860+K01487+K00759+K00951+K00951+K00942+K00942+K00942+K00873+K00873+K00860+K00939+K01427+K01513+K18453+K10808+K01939+K01835+K00873+K00873+K10808+K00873+K00939+K01517+K00873+K00940+K01081+K00759+K00873+K00873+K00873+K00601+K00951+K00873+K01768+K00951+K01510+K00939+K03787+K00942+K03787+K01952+K00873+K00759
Oxidative phosphorylation	ko00190	54	386	3267	16580	c101445.graph_c0;c103056.graph_c0;c103129.graph_c0;c105725.graph_c0;c105725.graph_c1;c106254.graph_c0;c106383.graph_c0;c106421.graph_c1;c108381.graph_c0;c110774.graph_c0;c113989.graph_c0;c114484.graph_c0;c115228.graph_c0;c118367.graph_c0;c119882.graph_c0;c120264.graph_c0;c120264.graph_c1;c122171.graph_c0;c123101.graph_c0;c124634.graph_c0;c124848.graph_c0;c125712.graph_c0;c125712.graph_c1;c125730.…	K02267+K03955+K02140+K01535+K01535+K02133+K03955+K01507+K02154+K00235+K00419+K02147+K02113+K02111+K00411+K01535+K01535+K05575+K03661+K00234+K02149+K02154+K02154+K03935+K01535+K01535+K02154+K02151+K00416+K02133+K03879+K02113+K01535+K02152+K01535+K02147+K02261+K05573+K03884+K01535+K00417+K03955+K02111+K01535+K02132+K00413+K03937+K02150+K01535+K01535+K01535+K02262+K00413+K01507
Homologous recombination	ko03440	54	189	3267	16580	c100607.graph_c0;c108326.graph_c0;c111450.graph_c0;c113476.graph_c0;c115450.graph_c0;c116429.graph_c2;c116712.graph_c0;c117573.graph_c0;c118047.graph_c0;c118971.graph_c0;c121158.graph_c0;c121452.graph_c0;c123288.graph_c0;c123645.graph_c0;c124374.graph_c1;c125091.graph_c0;c126600.graph_c0;c126830.graph_c0;c127305.graph_c0;c129005.graph_c0;c129711.graph_c0;c129711.graph_c1;c131593.graph_c0;c132073.…	K07466+K12173+K10728+K12173+K12173+K07466+K10901+K12173+K07466+K07466+K02335+K10870+K07466+K03553+K02328+K10875+K07466+K10880+K10865+K07466+K08775+K08775+K08991+K10683+K02335+K12173+K02335+K10901+K10901+K07466+K07466+K10875+K07466+K03165+K07466+K08991+K07466+K07466+K07466+K10882+K10683+K07466+K10739+K10871+K07466+K10875+K07466+K03655+K07466+K10728+K10683+K07466+K07466+K10875
Phosphatidylinositol signaling system	ko04070	52	224	3267	16580	c102033.graph_c0;c103600.graph_c0;c104184.graph_c0;c104861.graph_c0;c105625.graph_c0;c107449.graph_c0;c109024.graph_c0;c109112.graph_c0;c113456.graph_c0;c113952.graph_c0;c113952.graph_c1;c114314.graph_c1;c114841.graph_c0;c115387.graph_c0;c117079.graph_c0;c117079.graph_c1;c117424.graph_c0;c118537.graph_c0;c119723.graph_c0;c123141.graph_c0;c123552.graph_c0;c124235.graph_c0;c125208.graph_c1;c125357.…	K00888+K18081+K02183+K00901+K00889+K13024+K10047+K00889+K01092+K00888+K00888+K13711+K13024+K00889+K00913+K00913+K01092+K02183+K00981+K05857+K01110+K00901+K21797+K05857+K18081+K00981+K18081+K13711+K02183+K00999+K00901+K00888+K01099+K21797+K00889+K01092+K00889+K05857+K18081+K00915+K13711+K00901+K01110+K00921+K00889+K00921+K01099+K00889+K00901+K00901+K00901+K13024
Glutathione metabolism	ko00480	52	255	3267	16580	c103195.graph_c0;c103892.graph_c0;c104672.graph_c0;c104695.graph_c0;c107167.graph_c0;c109311.graph_c0;c109398.graph_c0;c110608.graph_c0;c112406.graph_c0;c112816.graph_c0;c113161.graph_c0;c114344.graph_c0;c114344.graph_c1;c114344.graph_c2;c116143.graph_c0;c117426.graph_c0;c117466.graph_c0;c119264.graph_c0;c120616.graph_c0;c122470.graph_c0;c123277.graph_c0;c124522.graph_c0;c124947.graph_c0;c125767.…	K00799+K00799+K00799+K00799+K21888+K00432+K00434+K01255+K18592+K00432+K00434+K00036+K00036+K00036+K00799+K00434+K00799+K00799+K21888+K00036+K00434+K01919+K01919+K00434+K00799+K00383+K10808+K22596+K00799+K21888+K00434+K18592+K00033+K10808+K18592+K01255+K01256+K00432+K00799+K01255+K00799+K00799+K00799+K00432+K00432+K00799+K21888+K01255+K00031+K00799+K00799+K00799
Cysteine and methionine metabolism	ko00270	51	312	3267	16580	c106891.graph_c0;c109057.graph_c0;c110795.graph_c0;c110885.graph_c0;c111673.graph_c0;c116537.graph_c0;c117861.graph_c0;c118882.graph_c0;c119244.graph_c1;c120912.graph_c0;c121505.graph_c0;c121596.graph_c0;c122757.graph_c0;c123336.graph_c0;c124522.graph_c0;c124947.graph_c0;c125455.graph_c0;c128082.graph_c0;c128484.graph_c0;c129259.graph_c0;c129453.graph_c0;c129525.graph_c0;c129579.graph_c1;c129780.…	K00558+K00640+K01762+K00549+K00058+K00826+K00025+K12524+K16054+K00815+K00815+K01611+K20772+K00928+K01919+K01919+K05933+K05396+K00558+K22846+K01611+K12524+K00831+K01760+K00827+K00789+K00640+K08963+K01761+K01244+K00837+K00640+K01762+K00547+K01611+K20772+K00058+K12524+K00058+K00640+K12524+K00558+K00640+K16054+K00549+K23977+K00789+K00640+K00815+K00789+K00789
DNA replication	ko03030	51	153	3267	16580	c100607.graph_c0;c110643.graph_c0;c113278.graph_c0;c114520.graph_c0;c114894.graph_c0;c116429.graph_c2;c118047.graph_c0;c118971.graph_c0;c119116.graph_c4;c119945.graph_c1;c121158.graph_c0;c123288.graph_c0;c123652.graph_c0;c124152.graph_c0;c124374.graph_c1;c124669.graph_c0;c126600.graph_c0;c127733.graph_c0;c129005.graph_c0;c132145.graph_c0;c134469.graph_c0;c134543.graph_c0;c134591.graph_c1;c134813.…	K07466+K10742+K02542+K02324+K02324+K07466+K07466+K07466+K02540+K04802+K02335+K07466+K02540+K02324+K02328+K02540+K07466+K10755+K07466+K02335+K10755+K02541+K02335+K07466+K10756+K07466+K07466+K02321+K10742+K07466+K07466+K10747+K07466+K07466+K02320+K02209+K07466+K10739+K02324+K04802+K02540+K07466+K07466+K02212+K02540+K07466+K10754+K02541+K02209+K07466+K07466
Peroxisome	ko04146	50	268	3267	16580	c105062.graph_c0;c106602.graph_c0;c107446.graph_c0;c110113.graph_c1;c112248.graph_c0;c112538.graph_c0;c112954.graph_c0;c113826.graph_c0;c114231.graph_c0;c115442.graph_c0;c118043.graph_c0;c118608.graph_c0;c119249.graph_c0;c119579.graph_c0;c119707.graph_c0;c119933.graph_c0;c120190.graph_c0;c120817.graph_c0;c121090.graph_c0;c121831.graph_c0;c122363.graph_c0;c122853.graph_c0;c123835.graph_c0;c126043.…	K00830+K03781+K13344+K08726+K13348+K13343+K01897+K17879+K04564+K08726+K00306+K01897+K11517+K13348+K13356+K07513+K13348+K08726+K01897+K13348+K01897+K00232+K13344+K01897+K08726+K01897+K00869+K11517+K01640+K11147+K13237+K03781+K04565+K08726+K08726+K13348+K08726+K01897+K03781+K01897+K13356+K01897+K13348+K05677+K01897+K01897+K00031+K01897+K00232+K04564
Phagosome	ko04145	49	271	3267	16580	c100720.graph_c0;c102990.graph_c0;c103188.graph_c0;c103188.graph_c1;c108381.graph_c0;c108430.graph_c0;c110437.graph_c0;c112851.graph_c0;c113593.graph_c0;c114484.graph_c0;c116977.graph_c0;c117542.graph_c0;c118462.graph_c1;c118506.graph_c0;c120099.graph_c0;c120171.graph_c0;c120906.graph_c0;c121730.graph_c0;c122281.graph_c0;c122340.graph_c0;c122387.graph_c0;c123101.graph_c0;c123181.graph_c0;c124401.…	K04392+K08057+K07374+K07374+K02154+K07375+K07897+K07897+K04392+K02147+K08517+K10956+K08517+K04392+K07375+K07897+K07374+K07375+K07897+K08054+K07375+K03661+K08054+K07374+K07374+K07374+K02149+K02154+K02154+K02154+K02151+K04392+K04392+K04392+K02152+K02147+K07374+K07897+K04392+K07897+K07374+K08057+K00921+K02150+K10956+K00921+K08054+K07374+K07374
Circadian rhythm - plant	ko04712	48	230	3267	16580	c102670.graph_c0;c105674.graph_c0;c106144.graph_c1;c106386.graph_c0;c108269.graph_c0;c109682.graph_c0;c112219.graph_c0;c112699.graph_c0;c113984.graph_c0;c114357.graph_c1;c114552.graph_c0;c116726.graph_c0;c117432.graph_c0;c117718.graph_c1;c118553.graph_c0;c119870.graph_c1;c120905.graph_c1;c123797.graph_c0;c123832.graph_c0;c125239.graph_c0;c126170.graph_c1;c127126.graph_c0;c127447.graph_c1;c127447.…	K00660+K10143+K12121+K12121+K00660+K00660+K12126+K16221+K12126+K03097+K10143+K16222+K12133+K16240+K10143+K10143+K10143+K12135+K12126+K12127+K10143+K12126+K12121+K12121+K12121+K16241+K12118+K12129+K00660+K10143+K03097+K00660+K12133+K12133+K12130+K16222+K16221+K12126+K16221+K12125+K10143+K10143+K16240+K12126+K10143+K12133+K12121+K00660
Carbon fixation in photosynthetic organisms	ko00710	48	265	3267	16580	c100340.graph_c0;c113797.graph_c0;c114115.graph_c0;c115943.graph_c2;c116488.graph_c1;c116488.graph_c2;c116930.graph_c0;c117756.graph_c0;c117861.graph_c0;c118926.graph_c0;c119153.graph_c0;c119461.graph_c0;c120023.graph_c2;c120064.graph_c0;c120247.graph_c0;c120884.graph_c0;c120884.graph_c1;c120884.graph_c2;c120884.graph_c3;c121068.graph_c0;c122144.graph_c0;c123631.graph_c1;c124670.graph_c0;c125213.…	K00028+K01595+K00029+K00134+K00028+K00028+K03841+K00029+K00025+K01006+K01803+K00927+K01803+K03841+K00029+K01595+K01595+K01595+K01595+K00134+K01595+K01006+K00927+K03841+K00615+K01610+K14272+K01595+K01803+K01623+K00615+K00927+K00028+K00814+K00814+K01807+K01610+K00927+K01783+K01601+K01006+K01803+K01595+K00028+K00134+K00028+K01803+K00927
Glycine, serine and threonine metabolism	ko00260	48	226	3267	16580	c105062.graph_c0;c105978.graph_c0;c106678.graph_c0;c107677.graph_c0;c107756.graph_c0;c108566.graph_c0;c111475.graph_c0;c111673.graph_c0;c115207.graph_c0;c116996.graph_c0;c117042.graph_c0;c118043.graph_c0;c118660.graph_c0;c118665.graph_c0;c118882.graph_c0;c122564.graph_c0;c123336.graph_c0;c123343.graph_c0;c123349.graph_c0;c124409.graph_c0;c125398.graph_c0;c126696.graph_c0;c127479.graph_c0;c127712.…	K00830+K15633+K00276+K01754+K00276+K00382+K00108+K00058+K00281+K00276+K00600+K00306+K00382+K00281+K12524+K15919+K00928+K01696+K01733+K00281+K00600+K14272+K01620+K00281+K02437+K12524+K00831+K00600+K00827+K15919+K15919+K00600+K12235+K15633+K00058+K12524+K00108+K00058+K00276+K00382+K12524+K00276+K00276+K00108+K01733+K00108+K00281+K15633
Flavonoid biosynthesis	ko00941	46	170	3267	16580	c102670.graph_c0;c105820.graph_c0;c108269.graph_c0;c109682.graph_c0;c111108.graph_c0;c112555.graph_c0;c113185.graph_c0;c115222.graph_c0;c118950.graph_c0;c119956.graph_c1;c121809.graph_c0;c123428.graph_c0;c124679.graph_c0;c125393.graph_c0;c125580.graph_c1;c126678.graph_c0;c127816.graph_c0;c128151.graph_c0;c128510.graph_c1;c128940.graph_c0;c130198.graph_c0;c131477.graph_c0;c132268.graph_c0;c132281.…	K00660+K13065+K00660+K00660+K13082+K13065+K13065+K13065+K13065+K13082+K13065+K01859+K13082+K13065+K13065+K05280+K13065+K13065+K01859+K13065+K00660+K13065+K05278+K13065+K00660+K13065+K13065+K22845+K13080+K01859+K13065+K22845+K13065+K22845+K05278+K13065+K13065+K13065+K13065+K05277+K13065+K00660+K13065+K13065+K13082+K01859
Inositol phosphate metabolism	ko00562	46	238	3267	16580	c102033.graph_c0;c103600.graph_c0;c105625.graph_c0;c106941.graph_c0;c109024.graph_c0;c109112.graph_c0;c113456.graph_c0;c113952.graph_c0;c113952.graph_c1;c114314.graph_c1;c115387.graph_c0;c117079.graph_c0;c117079.graph_c1;c117424.graph_c0;c119153.graph_c0;c120023.graph_c2;c123141.graph_c0;c123552.graph_c0;c125208.graph_c1;c125357.graph_c0;c126765.graph_c1;c128252.graph_c0;c129086.graph_c0;c129178.…	K00888+K18081+K00889+K01858+K10047+K00889+K01092+K00888+K00888+K13711+K00889+K00913+K00913+K01092+K01803+K01803+K05857+K01110+K21797+K05857+K18081+K01803+K18081+K13711+K00999+K00888+K01099+K21797+K00889+K24221+K01092+K00889+K05857+K18081+K00915+K13711+K19517+K01110+K00921+K00889+K01803+K24221+K00921+K01099+K01803+K00889
mRNA surveillance pathway	ko03015	45	398	3267	16580	c111229.graph_c0;c112818.graph_c3;c113414.graph_c0;c113750.graph_c0;c114000.graph_c0;c115232.graph_c0;c115587.graph_c0;c115810.graph_c0;c118258.graph_c0;c120026.graph_c0;c120219.graph_c0;c121693.graph_c0;c121820.graph_c0;c122209.graph_c0;c122608.graph_c0;c123216.graph_c0;c123417.graph_c0;c124525.graph_c0;c124985.graph_c0;c125456.graph_c0;c125687.graph_c0;c126351.graph_c0;c126876.graph_c0;c126936.…	K18655+K03265+K14411+K03456+K13126+K14411+K11584+K11583+K11584+K11583+K03267+K15542+K12881+K11583+K13126+K18655+K03265+K14399+K11584+K11583+K08873+K13126+K04354+K04382+K13126+K14400+K14411+K06269+K13126+K14407+K04382+K04382+K06269+K03456+K11584+K13126+K14411+K03265+K03267+K11583+K04354+K13114+K14376+K03265+K14327
Ribosome	ko03010	43	806	3267	16580	c103461.graph_c0;c104118.graph_c0;c104371.graph_c0;c105271.graph_c1;c106796.graph_c0;c107261.graph_c0;c107464.graph_c0;c109724.graph_c1;c109894.graph_c0;c110149.graph_c0;c110374.graph_c0;c111169.graph_c0;c113575.graph_c0;c113886.graph_c0;c113933.graph_c0;c115018.graph_c1;c117445.graph_c0;c119517.graph_c0;c120714.graph_c0;c120798.graph_c0;c122302.graph_c1;c123650.graph_c1;c123729.graph_c0;c124344.…	K02978+K02884+K02904+K02937+K02948+K02961+K02871+K02895+K02878+K02983+K02952+K02980+K02881+K02952+K02990+K02953+K02937+K02995+K02909+K02996+K02945+K02882+K02996+K02986+K02863+K02888+K02995+K02912+K02945+K02941+K02926+K02988+K02989+K02894+K02948+K02942+K02931+K02945+K02963+K02917+K02984+K02995+K02957
Fatty acid biosynthesis	ko00061	42	182	3267	16580	c110648.graph_c0;c111539.graph_c0;c112954.graph_c0;c114335.graph_c0;c117279.graph_c0;c117824.graph_c0;c118001.graph_c0;c118608.graph_c0;c120086.graph_c0;c121090.graph_c0;c121457.graph_c0;c121543.graph_c0;c121543.graph_c1;c122363.graph_c0;c123073.graph_c0;c126043.graph_c0;c127764.graph_c0;c127880.graph_c0;c128393.graph_c0;c128559.graph_c0;c128827.graph_c1;c129731.graph_c1;c130566.graph_c0;c130989.…	K00208+K00059+K01897+K09458+K10781+K09458+K00208+K01897+K00059+K01897+K01963+K00208+K00208+K01897+K02372+K01897+K11262+K10781+K01897+K00059+K00645+K02160+K01961+K09458+K10782+K11262+K09458+K00208+K01897+K00208+K01897+K01897+K03921+K09458+K01897+K01897+K18660+K01962+K01897+K11262+K00665+K00059
Nucleotide excision repair	ko03420	42	186	3267	16580	c100002.graph_c0;c100607.graph_c0;c112040.graph_c0;c114520.graph_c0;c114894.graph_c0;c116429.graph_c2;c118047.graph_c0;c118971.graph_c0;c119945.graph_c1;c121158.graph_c0;c123288.graph_c0;c124152.graph_c0;c124242.graph_c0;c124374.graph_c1;c126600.graph_c0;c127733.graph_c0;c129005.graph_c0;c132145.graph_c0;c134469.graph_c0;c134591.graph_c1;c134813.graph_c0;c135851.graph_c0;c135934.graph_c0;c136322.…	K10843+K07466+K03868+K02324+K02324+K07466+K07466+K07466+K04802+K02335+K07466+K02324+K10140+K02328+K07466+K10755+K07466+K02335+K10755+K02335+K07466+K10756+K07466+K07466+K07466+K07466+K10747+K07466+K03141+K07466+K07466+K10739+K02324+K04802+K07466+K10140+K03141+K07466+K07466+K10754+K07466+K07466
Cutin, suberine and wax biosynthesis	ko00073	40	123	3267	16580	c110047.graph_c0;c110047.graph_c1;c110088.graph_c0;c111030.graph_c0;c113706.graph_c0;c113787.graph_c0;c113945.graph_c0;c114578.graph_c0;c116139.graph_c0;c116139.graph_c1;c118188.graph_c0;c119036.graph_c1;c119707.graph_c0;c121304.graph_c0;c123425.graph_c0;c123591.graph_c0;c123735.graph_c0;c128107.graph_c0;c128574.graph_c0;c129595.graph_c0;c130467.graph_c0;c130467.graph_c1;c131145.graph_c0;c132242.…	K15404+K15404+K20495+K20495+K17991+K15405+K15404+K15406+K20769+K13407+K17991+K17991+K13356+K17991+K15405+K15406+K15406+K15403+K20495+K15405+K21995+K21995+K15403+K15398+K15398+K21995+K15404+K15405+K15400+K15400+K21995+K15406+K20769+K13356+K15406+K20769+K15404+K15404+K15398+K15406
Mismatch repair	ko03430	39	126	3267	16580	c100607.graph_c0;c103000.graph_c0;c116429.graph_c2;c118047.graph_c0;c118971.graph_c0;c119945.graph_c1;c121479.graph_c0;c123288.graph_c0;c124374.graph_c1;c125883.graph_c0;c126600.graph_c0;c127733.graph_c0;c127765.graph_c0;c129005.graph_c0;c133028.graph_c0;c134469.graph_c0;c134813.graph_c0;c135851.graph_c0;c135934.graph_c0;c136322.graph_c0;c136809.graph_c0;c137123.graph_c0;c137726.graph_c0;c137780.…	K07466+K10746+K07466+K07466+K07466+K04802+K08737+K07466+K02328+K07456+K07466+K10755+K10746+K07466+K08737+K10755+K07466+K10756+K07466+K07466+K07456+K07466+K07466+K10747+K07466+K07466+K07466+K10739+K04802+K07466+K07456+K07466+K07466+K08737+K10754+K08737+K07466+K10746+K07466
Tyrosine metabolism	ko00350	38	164	3267	16580	c106678.graph_c0;c107756.graph_c0;c112019.graph_c0;c112655.graph_c0;c112655.graph_c1;c114432.graph_c0;c116811.graph_c0;c116813.graph_c0;c116996.graph_c0;c119543.graph_c0;c120636.graph_c0;c120912.graph_c0;c121505.graph_c0;c122406.graph_c0;c124136.graph_c0;c126327.graph_c0;c126793.graph_c0;c126793.graph_c1;c126878.graph_c0;c127245.graph_c0;c127901.graph_c0;c128954.graph_c0;c129409.graph_c0;c130142.…	K00276+K00276+K01593+K00422+K00422+K00422+K00001+K01593+K00276+K00422+K01593+K00815+K00815+K01593+K18857+K18606+K00422+K00422+K00121+K00121+K00817+K00451+K18857+K00422+K01593+K00121+K01593+K18857+K00121+K15849+K01593+K00276+K00276+K00276+K00422+K00815+K01593+K00457
Fructose and mannose metabolism	ko00051	38	184	3267	16580	c105606.graph_c0;c111298.graph_c0;c112237.graph_c0;c113347.graph_c0;c113836.graph_c0;c116930.graph_c0;c118014.graph_c1;c118554.graph_c0;c119153.graph_c0;c119482.graph_c1;c120023.graph_c2;c120064.graph_c0;c123917.graph_c0;c124503.graph_c0;c125194.graph_c0;c125194.graph_c1;c125213.graph_c0;c125529.graph_c0;c125706.graph_c0;c125930.graph_c0;c127201.graph_c0;c128252.graph_c0;c128313.graph_c0;c128532.…	K00847+K00895+K00895+K00847+K18447+K03841+K00850+K00895+K01803+K00850+K01803+K03841+K00850+K00844+K00895+K00895+K03841+K01809+K00850+K00847+K00850+K01803+K00895+K01623+K19355+K00844+K01805+K00844+K00008+K00844+K00847+K00844+K00847+K00895+K00895+K01803+K00847+K01803
Pentose phosphate pathway	ko00030	37	174	3267	16580	c110646.graph_c0;c111086.graph_c0;c111298.graph_c0;c112237.graph_c0;c112575.graph_c0;c114344.graph_c0;c114344.graph_c1;c114344.graph_c2;c116930.graph_c0;c118014.graph_c1;c118554.graph_c0;c119482.graph_c1;c120064.graph_c0;c122470.graph_c0;c123917.graph_c0;c125194.graph_c0;c125194.graph_c1;c125213.graph_c0;c125428.graph_c0;c125706.graph_c0;c127201.graph_c0;c127830.graph_c0;c127918.graph_c0;c127932.…	K00851+K01057+K00895+K00895+K01810+K00036+K00036+K00036+K03841+K00850+K00895+K00850+K03841+K00036+K00850+K00895+K00895+K03841+K00615+K00850+K00850+K01810+K01810+K01835+K00895+K01623+K00615+K00033+K01810+K01807+K01057+K00131+K01783+K00616+K01057+K00895+K00895
Ether lipid metabolism	ko00565	36	164	3267	16580	c101867.graph_c0;c111001.graph_c0;c113371.graph_c0;c115716.graph_c0;c115716.graph_c1;c115931.graph_c0;c118144.graph_c0;c119493.graph_c0;c121302.graph_c0;c122021.graph_c0;c122673.graph_c0;c123793.graph_c0;c124943.graph_c1;c127813.graph_c1;c127877.graph_c0;c128785.graph_c0;c128804.graph_c1;c128999.graph_c0;c129922.graph_c0;c130073.graph_c0;c130732.graph_c0;c130732.graph_c1;c130746.graph_c0;c130820.…	K01115+K01115+K14674+K13510+K13510+K01115+K01115+K01115+K01115+K14674+K13510+K01115+K01115+K01115+K01115+K00993+K13519+K01115+K01115+K01115+K16860+K16860+K01115+K01115+K01115+K01115+K01115+K01115+K01115+K01115+K01115+K01115+K13510+K01115+K01115+K13519
Other glycan degradation	ko00511	36	153	3267	16580	c100890.graph_c0;c108184.graph_c0;c116162.graph_c0;c117678.graph_c0;c119376.graph_c0;c119538.graph_c0;c119656.graph_c0;c122474.graph_c0;c123302.graph_c0;c125924.graph_c0;c126670.graph_c0;c127088.graph_c0;c127860.graph_c0;c128243.graph_c0;c129646.graph_c0;c131265.graph_c0;c132178.graph_c0;c132938.graph_c0;c133304.graph_c0;c133897.graph_c0;c134232.graph_c1;c135564.graph_c0;c135624.graph_c0;c136825.…	K15923+K01206+K01191+K01206+K01191+K12309+K12309+K12309+K01191+K01206+K01206+K01206+K12309+K01206+K12373+K01206+K15923+K12309+K12373+K01206+K12309+K01206+K01206+K12309+K12309+K12309+K01206+K01206+K12309+K01227+K17108+K12309+K01191+K01206+K01206+K15923
RNA polymerase	ko03020	36	153	3267	16580	c104466.graph_c0;c104514.graph_c0;c110749.graph_c0;c111856.graph_c0;c114393.graph_c0;c115543.graph_c0;c118044.graph_c0;c120254.graph_c0;c122991.graph_c0;c123852.graph_c0;c125377.graph_c0;c125788.graph_c1;c127119.graph_c0;c127611.graph_c0;c127639.graph_c0;c129174.graph_c0;c134405.graph_c1;c135936.graph_c0;c136063.graph_c0;c137452.graph_c0;c140673.graph_c0;c141238.graph_c0;c141316.graph_c0;c141763.…	K03007+K03006+K03006+K03006+K03046+K03006+K03019+K03006+K03016+K03006+K03008+K03006+K03006+K03006+K03006+K03010+K03006+K03006+K03006+K03006+K03010+K03006+K03006+K03006+K03021+K03006+K03006+K03006+K03006+K03006+K03006+K03006+K03006+K03006+K03006+K03006
Glyoxylate and dicarboxylate metabolism	ko00630	35	262	3267	16580	c101540.graph_c0;c105062.graph_c0;c106116.graph_c0;c106602.graph_c0;c108566.graph_c0;c110663.graph_c0;c115207.graph_c0;c117042.graph_c0;c117861.graph_c0;c118325.graph_c0;c118660.graph_c0;c118665.graph_c0;c119249.graph_c0;c122564.graph_c0;c123495.graph_c1;c124409.graph_c0;c125398.graph_c0;c126696.graph_c0;c127231.graph_c0;c127712.graph_c1;c127930.graph_c0;c128955.graph_c0;c129462.graph_c1;c129655.…	K01915+K00830+K00284+K03781+K00382+K01915+K00281+K00600+K00025+K00284+K00382+K00281+K11517+K15919+K01455+K00281+K00600+K14272+K18121+K00281+K02437+K00284+K11517+K00600+K15919+K15919+K03781+K00600+K01915+K19269+K00284+K03781+K00382+K01601+K00281
alpha-Linolenic acid metabolism	ko00592	35	138	3267	16580	c100627.graph_c0;c100627.graph_c1;c107908.graph_c0;c110027.graph_c0;c110027.graph_c1;c112437.graph_c0;c113371.graph_c0;c114838.graph_c0;c116956.graph_c0;c117070.graph_c0;c119933.graph_c0;c120257.graph_c0;c120305.graph_c0;c121667.graph_c0;c121882.graph_c0;c122021.graph_c0;c122853.graph_c0;c124136.graph_c0;c127411.graph_c0;c128426.graph_c0;c129409.graph_c0;c129813.graph_c0;c129839.graph_c2;c130330.…	K16818+K16818+K00454+K00454+K00454+K10527+K14674+K05894+K00454+K05894+K07513+K00454+K05894+K10526+K00454+K14674+K00232+K18857+K22389+K16818+K18857+K00224+K16818+K05894+K10528+K00454+K01723+K18857+K00454+K16818+K10529+K00454+K10529+K10527+K00232
Tryptophan metabolism	ko00380	35	155	3267	16580	c100632.graph_c0;c105142.graph_c0;c106602.graph_c0;c108566.graph_c0;c108839.graph_c0;c112019.graph_c0;c114868.graph_c0;c115676.graph_c1;c116813.graph_c0;c118660.graph_c0;c118819.graph_c0;c120636.graph_c0;c122406.graph_c0;c123406.graph_c0;c124007.graph_c0;c125069.graph_c1;c125605.graph_c0;c125811.graph_c0;c125940.graph_c0;c127333.graph_c0;c127568.graph_c0;c127615.graph_c0;c128722.graph_c0;c129003.…	K23947+K23947+K03781+K00382+K11816+K01593+K00128+K23947+K01593+K00382+K22450+K01593+K01593+K01426+K22588+K00658+K00128+K11816+K11816+K11816+K01426+K11816+K01426+K16903+K11816+K23947+K03781+K01593+K00837+K01593+K03781+K00128+K01593+K00382+K01593
Cyanoamino acid metabolism	ko00460	35	148	3267	16580	c109703.graph_c0;c111104.graph_c1;c112406.graph_c0;c117042.graph_c0;c119185.graph_c0;c120484.graph_c0;c121116.graph_c0;c122161.graph_c0;c122434.graph_c2;c123495.graph_c1;c124410.graph_c0;c124441.graph_c0;c125398.graph_c0;c125559.graph_c1;c125903.graph_c0;c126634.graph_c0;c126862.graph_c0;c128552.graph_c2;c128723.graph_c0;c129108.graph_c0;c129655.graph_c0;c129907.graph_c0;c130533.graph_c0;c131725.…	K20802+K20802+K18592+K00600+K05350+K20802+K05349+K05350+K12153+K01455+K13033+K05350+K00600+K13035+K05350+K16266+K05349+K16266+K08248+K01188+K00600+K18592+K18592+K05350+K00600+K05349+K22706+K01188+K01188+K22706+K05349+K12153+K08248+K12153+K05350
Zeatin biosynthesis	ko00908	35	113	3267	16580	c100461.graph_c0;c100887.graph_c0;c105237.graph_c2;c107631.graph_c0;c110875.graph_c0;c116825.graph_c0;c118270.graph_c0;c119497.graph_c0;c119497.graph_c1;c120723.graph_c2;c121587.graph_c0;c121662.graph_c2;c122465.graph_c0;c122523.graph_c0;c124754.graph_c0;c126022.graph_c1;c127214.graph_c0;c127732.graph_c0;c127829.graph_c0;c127959.graph_c0;c129824.graph_c0;c132117.graph_c0;c133228.graph_c0;c133902.…	K23452+K23452+K13496+K13493+K13493+K13493+K13493+K13496+K13496+K13496+K13496+K13493+K13495+K13496+K13496+K23452+K13495+K13495+K13493+K13495+K00279+K23452+K13493+K13493+K00279+K23452+K23452+K00791+K13496+K00279+K00279+K13496+K13493+K13496+K13493
Terpenoid backbone biosynthesis	ko00900	34	169	3267	16580	c110331.graph_c1;c110514.graph_c0;c113813.graph_c0;c115532.graph_c1;c117985.graph_c0;c118027.graph_c2;c118996.graph_c0;c118996.graph_c1;c120591.graph_c1;c122954.graph_c0;c123788.graph_c1;c124307.graph_c0;c125414.graph_c1;c126842.graph_c0;c127516.graph_c0;c127516.graph_c1;c128087.graph_c0;c129087.graph_c1;c129890.graph_c0;c132373.graph_c1;c132611.graph_c0;c133286.graph_c1;c133653.graph_c0;c133921.…	K03527+K00021+K15889+K12742+K11778+K15889+K00021+K00021+K00099+K10960+K01662+K15889+K00787+K15892+K15892+K15892+K12742+K00869+K00787+K01662+K12742+K00787+K12742+K00021+K12742+K01641+K13789+K00938+K01662+K01662+K00787+K00021+K03527+K13789
Isoquinoline alkaloid biosynthesis	ko00950	32	114	3267	16580	c106678.graph_c0;c107756.graph_c0;c109948.graph_c0;c111231.graph_c0;c112019.graph_c0;c112655.graph_c0;c112655.graph_c1;c114432.graph_c0;c116813.graph_c0;c116996.graph_c0;c119543.graph_c0;c120636.graph_c0;c120912.graph_c0;c121505.graph_c0;c121551.graph_c0;c122406.graph_c0;c125560.graph_c0;c126793.graph_c0;c126793.graph_c1;c128282.graph_c0;c130142.graph_c1;c132610.graph_c0;c134251.graph_c0;c136535.…	K00276+K00276+K13390+K22097+K01593+K00422+K00422+K00422+K01593+K00276+K00422+K01593+K00815+K00815+K22097+K01593+K13396+K00422+K00422+K14975+K00422+K01593+K01593+K15849+K01593+K00276+K00276+K00276+K00422+K00815+K01593+K14975
Fatty acid degradation	ko00071	32	176	3267	16580	c110088.graph_c0;c111030.graph_c0;c112437.graph_c0;c112954.graph_c0;c114868.graph_c0;c116811.graph_c0;c118608.graph_c0;c119933.graph_c0;c121090.graph_c0;c122363.graph_c0;c122853.graph_c0;c124136.graph_c0;c125605.graph_c0;c125724.graph_c0;c126043.graph_c0;c126878.graph_c0;c127245.graph_c0;c128393.graph_c0;c128574.graph_c0;c129409.graph_c0;c132847.graph_c1;c134524.graph_c0;c134792.graph_c0;c135241.…	K20495+K20495+K10527+K01897+K00128+K00001+K01897+K07513+K01897+K01897+K00232+K18857+K00128+K07517+K01897+K00121+K00121+K01897+K20495+K18857+K00121+K18857+K01897+K00121+K01897+K00128+K01897+K01897+K01897+K10527+K01897+K00232
Fatty acid elongation	ko00062	31	109	3267	16580	c103742.graph_c0;c108061.graph_c0;c110139.graph_c0;c113353.graph_c0;c117225.graph_c0;c119388.graph_c0;c120977.graph_c0;c121548.graph_c0;c122151.graph_c0;c122546.graph_c0;c123084.graph_c3;c123532.graph_c0;c125002.graph_c0;c125070.graph_c0;c125222.graph_c0;c125294.graph_c0;c126080.graph_c0;c129895.graph_c0;c129952.graph_c0;c130615.graph_c0;c132796.graph_c0;c134024.graph_c0;c134143.graph_c0;c134604.…	K15397+K15397+K15397+K15397+K10258+K15397+K10703+K15397+K15397+K15397+K10251+K15397+K15397+K10251+K15397+K15397+K15397+K10258+K10258+K15397+K15397+K15397+K15397+K15397+K15397+K15397+K15397+K15397+K15397+K10251+K10258
Pyrimidine metabolism	ko00240	30	164	3267	16580	c100013.graph_c0;c105239.graph_c0;c105809.graph_c0;c106751.graph_c0;c107169.graph_c0;c111867.graph_c0;c116805.graph_c0;c119466.graph_c0;c121705.graph_c0;c122278.graph_c0;c123022.graph_c0;c123931.graph_c0;c125475.graph_c2;c125571.graph_c0;c126515.graph_c0;c128788.graph_c0;c129789.graph_c0;c129923.graph_c0;c130507.graph_c0;c133939.graph_c0;c134186.graph_c0;c137887.graph_c0;c138170.graph_c0;c138441.…	K09903+K01510+K00940+K03787+K00940+K01510+K01240+K00609+K00857+K16329+K01956+K16904+K00876+K01513+K10808+K00609+K00857+K01937+K10808+K00940+K01081+K00876+K01489+K01510+K03787+K00876+K13998+K03787+K09903+K01955
Carotenoid biosynthesis	ko00906	29	107	3267	16580	c102760.graph_c0;c103803.graph_c0;c105029.graph_c0;c107301.graph_c0;c110942.graph_c0;c111301.graph_c0;c119862.graph_c0;c120513.graph_c0;c128120.graph_c0;c129885.graph_c0;c130288.graph_c0;c130288.graph_c1;c130378.graph_c0;c133670.graph_c0;c134394.graph_c0;c134480.graph_c0;c134592.graph_c0;c136133.graph_c0;c136707.graph_c0;c136915.graph_c0;c138026.graph_c0;c138813.graph_c0;c139264.graph_c0;c139308.…	K09838+K09838+K06444+K09841+K09841+K09841+K09838+K15747+K09841+K09843+K09842+K09842+K17911+K09843+K09840+K09837+K09835+K15747+K14595+K09842+K09840+K09842+K09840+K15747+K09835+K02293+K09838+K06444+K09838
Porphyrin and chlorophyll metabolism	ko00860	28	157	3267	16580	c102631.graph_c0;c115690.graph_c0;c118158.graph_c1;c121446.graph_c0;c122088.graph_c0;c122228.graph_c0;c122954.graph_c0;c123355.graph_c0;c124174.graph_c0;c126126.graph_c1;c126874.graph_c0;c127364.graph_c0;c127981.graph_c0;c128635.graph_c1;c129971.graph_c0;c130826.graph_c0;c131553.graph_c2;c132123.graph_c0;c132875.graph_c0;c134229.graph_c0;c135244.graph_c0;c135343.graph_c0;c135572.graph_c0;c135584.…	K00218+K08099+K04040+K19073+K00218+K01885+K10960+K08099+K03403+K13071+K19073+K21480+K04035+K13544+K13071+K13606+K01845+K13071+K22013+K01845+K13606+K00231+K01719+K01599+K01698+K01845+K00218+K08101
Phenylalanine metabolism	ko00360	28	120	3267	16580	c106678.graph_c0;c107756.graph_c0;c112019.graph_c0;c116813.graph_c0;c116996.graph_c0;c120636.graph_c0;c120912.graph_c0;c121505.graph_c0;c122406.graph_c0;c123406.graph_c0;c124209.graph_c1;c126327.graph_c0;c127568.graph_c0;c127901.graph_c0;c128722.graph_c0;c132610.graph_c0;c134251.graph_c0;c134773.graph_c0;c135113.graph_c0;c135373.graph_c0;c136535.graph_c0;c136632.graph_c0;c136699.graph_c1;c138587.…	K00276+K00276+K01593+K01593+K00276+K01593+K00815+K00815+K01593+K01426+K10775+K18606+K01426+K00817+K01426+K01593+K01593+K00500+K10775+K10775+K15849+K01593+K00276+K00276+K00276+K00815+K01593+K00457
Sphingolipid metabolism	ko00600	27	149	3267	16580	c109395.graph_c0;c115927.graph_c0;c117291.graph_c2;c119538.graph_c0;c119656.graph_c0;c122474.graph_c0;c126216.graph_c0;c127782.graph_c0;c127860.graph_c0;c130072.graph_c1;c132938.graph_c0;c134232.graph_c1;c136514.graph_c0;c136656.graph_c0;c136825.graph_c0;c137857.graph_c0;c138306.graph_c0;c139100.graph_c1;c139366.graph_c1;c140463.graph_c0;c140503.graph_c0;c140817.graph_c0;c141137.graph_c1;c141531.…	K12349+K12349+K12349+K12309+K12309+K12309+K12349+K00654+K12309+K07407+K12309+K12309+K04715+K12349+K12309+K12309+K12309+K12309+K12349+K17108+K12309+K04711+K12349+K04708+K12349+K12349+K12349
Ribosome biogenesis in eukaryotes	ko03008	27	272	3267	16580	c101264.graph_c0;c106599.graph_c0;c110414.graph_c0;c111176.graph_c1;c111379.graph_c0;c111571.graph_c0;c113808.graph_c0;c114357.graph_c1;c115461.graph_c0;c120596.graph_c0;c121880.graph_c0;c123210.graph_c0;c124608.graph_c0;c125866.graph_c0;c129077.graph_c0;c130218.graph_c0;c131295.graph_c0;c131694.graph_c0;c132234.graph_c1;c132403.graph_c0;c132869.graph_c0;c138328.graph_c0;c138328.graph_c1;c139330.…	K07936+K07936+K13288+K07936+K14558+K14521+K14544+K03097+K12619+K14566+K14538+K07936+K14521+K14544+K14564+K14558+K03097+K14566+K14545+K14563+K14571+K14544+K14544+K14546+K07178+K14567+K07936
Arginine and proline metabolism	ko00330	27	161	3267	16580	c113574.graph_c0;c114868.graph_c0;c115060.graph_c0;c117366.graph_c0;c120781.graph_c1;c121596.graph_c0;c122922.graph_c0;c123406.graph_c0;c125605.graph_c0;c126615.graph_c0;c126717.graph_c0;c127568.graph_c0;c128630.graph_c0;c128722.graph_c0;c129453.graph_c0;c129933.graph_c0;c131205.graph_c0;c131710.graph_c0;c131710.graph_c1;c134435.graph_c1;c136116.graph_c0;c136614.graph_c0;c137231.graph_c0;c139553.…	K12657+K00128+K00472+K00472+K13427+K01611+K00472+K01426+K00128+K12657+K00318+K01426+K12657+K01426+K01611+K13366+K00318+K17839+K17839+K01611+K17839+K00128+K13427+K00294+K00472+K01583+K00294
Photosynthesis	ko00195	26	156	3267	16580	c107082.graph_c0;c109583.graph_c0;c109819.graph_c0;c112591.graph_c0;c113322.graph_c0;c114849.graph_c0;c115172.graph_c0;c115228.graph_c0;c115393.graph_c0;c115417.graph_c0;c116468.graph_c0;c117907.graph_c0;c118057.graph_c0;c118367.graph_c0;c119504.graph_c0;c119640.graph_c0;c122677.graph_c0;c126731.graph_c0;c127310.graph_c0;c128756.graph_c0;c134401.graph_c2;c136601.graph_c0;c140782.graph_c0;c141683.…	K08901+K02698+K02714+K02638+K02634+K02636+K02717+K02113+K02723+K08906+K08905+K02639+K02639+K02111+K02701+K02704+K02699+K02705+K08901+K02113+K02111+K02634+K02634+K02689+K02634+K02638
Valine, leucine and isoleucine degradation	ko00280	26	172	3267	16580	c108491.graph_c0;c108566.graph_c0;c108994.graph_c0;c111473.graph_c0;c114868.graph_c0;c116119.graph_c0;c116537.graph_c0;c118660.graph_c0;c119933.graph_c0;c121640.graph_c0;c124879.graph_c0;c125605.graph_c0;c128053.graph_c0;c128447.graph_c0;c128970.graph_c0;c129557.graph_c0;c129768.graph_c0;c129826.graph_c0;c132323.graph_c0;c134951.graph_c2;c136614.graph_c0;c138146.graph_c0;c139050.graph_c0;c139357.…	K01968+K00382+K01968+K00166+K00128+K05605+K00826+K00382+K07513+K00020+K00166+K00128+K00253+K01968+K01968+K01640+K05605+K00827+K05605+K01641+K00128+K00382+K01968+K01968+K01969+K18660
Stilbenoid, diarylheptanoid and gingerol biosynthesis	ko00945	26	101	3267	16580	c105820.graph_c0;c112555.graph_c0;c113185.graph_c0;c115222.graph_c0;c115895.graph_c0;c118950.graph_c0;c121809.graph_c0;c125393.graph_c0;c125580.graph_c1;c127816.graph_c0;c128151.graph_c0;c128940.graph_c0;c129475.graph_c0;c131477.graph_c0;c132281.graph_c0;c132844.graph_c0;c133338.graph_c0;c137748.graph_c0;c139271.graph_c0;c139604.graph_c0;c139856.graph_c1;c140396.graph_c0;c141660.graph_c0;c142511.…	K13065+K13065+K13065+K13065+K16040+K13065+K13065+K13065+K13065+K13065+K13065+K13065+K16040+K13065+K13065+K13065+K13065+K13065+K13065+K13065+K13065+K13065+K13065+K13065+K13065+K13065
Ubiquinone and other terpenoid-quinone biosynthesis	ko00130	26	122	3267	16580	c106142.graph_c0;c106163.graph_c0;c110801.graph_c0;c114548.graph_c0;c116684.graph_c0;c120912.graph_c0;c121211.graph_c0;c121505.graph_c0;c121874.graph_c0;c123450.graph_c0;c124955.graph_c0;c125660.graph_c0;c126327.graph_c0;c129365.graph_c0;c130027.graph_c0;c131117.graph_c0;c132002.graph_c0;c134889.graph_c0;c137115.graph_c0;c137393.graph_c0;c137586.graph_c2;c138097.graph_c1;c139241.graph_c0;c140089.…	K12502+K01904+K05928+K12501+K14760+K00815+K19222+K00815+K01904+K12502+K03809+K19222+K18606+K01904+K01904+K01661+K01904+K01904+K09833+K01904+K05928+K09833+K12502+K12502+K00815+K00457
Nitrogen metabolism	ko00910	25	100	3267	16580	c101540.graph_c0;c101581.graph_c0;c106116.graph_c0;c108089.graph_c0;c110542.graph_c0;c110663.graph_c0;c111245.graph_c0;c113508.graph_c0;c114387.graph_c0;c118325.graph_c0;c119049.graph_c1;c120324.graph_c0;c120324.graph_c1;c120386.graph_c0;c123495.graph_c1;c126648.graph_c0;c127575.graph_c0;c128955.graph_c0;c129672.graph_c0;c130531.graph_c1;c131821.graph_c1;c132923.graph_c0;c134914.graph_c2;c136524.…	K01915+K01674+K00284+K01674+K01674+K01915+K02575+K01674+K01674+K00284+K01674+K00261+K00261+K01674+K01455+K01673+K00261+K00284+K00366+K00261+K01673+K01915+K00284+K01674+K02575
Base excision repair	ko03410	25	96	3267	16580	c102666.graph_c0;c108330.graph_c1;c114201.graph_c0;c114520.graph_c0;c114894.graph_c0;c117393.graph_c0;c119945.graph_c1;c121158.graph_c0;c124152.graph_c0;c124374.graph_c1;c126242.graph_c0;c128014.graph_c2;c131336.graph_c0;c131829.graph_c0;c132145.graph_c0;c134085.graph_c0;c134591.graph_c1;c136430.graph_c0;c136944.graph_c0;c137544.graph_c0;c137780.graph_c1;c137888.graph_c0;c140484.graph_c0;c140684.…	K01142+K10773+K01142+K02324+K02324+K01246+K04802+K02335+K02324+K02328+K10802+K03648+K10803+K01246+K02335+K10563+K02335+K03648+K01142+K10798+K10747+K10563+K02324+K04802+K10563
Sesquiterpenoid and triterpenoid biosynthesis	ko00909	24	100	3267	16580	c105222.graph_c0;c107693.graph_c0;c109500.graph_c0;c114069.graph_c0;c114346.graph_c0;c114346.graph_c2;c115621.graph_c0;c115621.graph_c1;c116835.graph_c0;c123412.graph_c0;c125417.graph_c0;c125625.graph_c0;c125633.graph_c0;c125775.graph_c0;c128019.graph_c0;c131795.graph_c0;c135874.graph_c0;c136132.graph_c0;c137600.graph_c0;c139619.graph_c1;c140533.graph_c0;c141557.graph_c0;c142512.graph_c0;c142552.…	K14175+K15803+K15803+K00511+K15803+K15803+K15803+K15803+K15813+K14175+K14175+K15813+K15803+K15813+K15472+K15803+K15813+K15803+K15803+K15813+K15813+K15813+K15813+K14175
Protein export	ko03060	24	158	3267	16580	c104998.graph_c0;c105438.graph_c0;c108638.graph_c0;c110500.graph_c0;c112069.graph_c0;c117026.graph_c0;c117542.graph_c0;c120031.graph_c1;c122803.graph_c0;c130973.graph_c0;c131552.graph_c0;c131956.graph_c0;c134268.graph_c0;c135832.graph_c0;c138051.graph_c0;c140759.graph_c0;c141266.graph_c0;c141389.graph_c0;c142134.graph_c0;c142402.graph_c0;c81676.graph_c0;c81676.graph_c1;c82124.graph_c0;c97844.grap…	K09490+K13280+K03116+K03118+K03116+K09490+K10956+K09490+K03070+K03100+K03217+K03100+K03106+K03110+K03070+K09490+K03070+K03070+K10956+K03100+K03106+K03106+K09490+K09490
Citrate cycle (TCA cycle)	ko00020	24	188	3267	16580	c101625.graph_c0;c108566.graph_c0;c110774.graph_c0;c114031.graph_c0;c117861.graph_c0;c118660.graph_c0;c119147.graph_c0;c119147.graph_c2;c123849.graph_c0;c124634.graph_c0;c125069.graph_c1;c125763.graph_c2;c130629.graph_c0;c132719.graph_c0;c134351.graph_c0;c134375.graph_c1;c134379.graph_c0;c136081.graph_c0;c137248.graph_c0;c138084.graph_c0;c138146.graph_c0;c138186.graph_c0;c141773.graph_c1;c141902.…	K00627+K00382+K00235+K00164+K00025+K00382+K00164+K00164+K00164+K00234+K00658+K01610+K00162+K00627+K01679+K01610+K00161+K00164+K00030+K00030+K00382+K00162+K00627+K00031
2-Oxocarboxylic acid metabolism	ko01210	23	172	3267	16580	c116537.graph_c0;c118618.graph_c0;c121277.graph_c0;c122434.graph_c2;c122966.graph_c0;c123336.graph_c0;c126696.graph_c0;c130996.graph_c0;c131197.graph_c0;c132112.graph_c0;c132728.graph_c0;c132728.graph_c1;c133987.graph_c0;c134370.graph_c0;c137248.graph_c0;c137376.graph_c0;c138084.graph_c0;c138366.graph_c1;c139450.graph_c0;c139697.graph_c0;c140150.graph_c0;c141902.graph_c0;c142858.graph_c0	K00826+K00053+K01652+K12153+K00053+K00928+K14272+K01704+K00053+K00145+K00814+K00814+K01653+K00145+K00030+K00818+K00030+K12153+K12153+K01649+K14682+K00031+K01652
Alanine, aspartate and glutamate metabolism	ko00250	23	178	3267	16580	c101540.graph_c0;c105062.graph_c0;c106537.graph_c0;c110663.graph_c0;c119466.graph_c0;c120324.graph_c0;c120324.graph_c1;c123022.graph_c0;c126696.graph_c0;c127382.graph_c0;c127575.graph_c0;c127879.graph_c0;c128788.graph_c0;c129826.graph_c0;c130531.graph_c1;c132728.graph_c0;c132728.graph_c1;c132923.graph_c0;c134474.graph_c0;c136833.graph_c0;c139553.graph_c1;c141159.graph_c1;c142264.graph_c0	K01915+K00830+K13566+K01915+K00609+K00261+K00261+K01956+K14272+K01953+K00261+K01939+K00609+K00827+K00261+K00814+K00814+K01915+K17761+K17761+K00294+K00294+K01955
Basal transcription factors	ko03022	22	123	3267	16580	c100002.graph_c0;c100400.graph_c0;c100400.graph_c1;c102282.graph_c0;c103137.graph_c1;c105153.graph_c1;c117651.graph_c0;c118516.graph_c0;c120922.graph_c1;c121416.graph_c0;c121604.graph_c0;c122060.graph_c0;c122462.graph_c0;c124390.graph_c0;c125436.graph_c0;c125685.graph_c0;c126564.graph_c0;c128681.graph_c0;c129886.graph_c1;c131029.graph_c0;c138436.graph_c0;c141782.graph_c0	K10843+K03135+K03135+K03129+K03123+K03133+K03123+K03130+K03136+K03122+K03122+K03137+K03139+K03122+K03120+K03122+K03136+K03122+K14649+K03122+K03141+K03141
SNARE interactions in vesicular transport	ko04130	21	77	3267	16580	c100483.graph_c0;c102791.graph_c0;c110002.graph_c0;c116480.graph_c0;c116977.graph_c0;c118098.graph_c0;c118462.graph_c1;c119935.graph_c0;c120545.graph_c0;c120835.graph_c0;c123248.graph_c1;c123961.graph_c0;c125142.graph_c0;c127111.graph_c1;c129830.graph_c0;c132826.graph_c0;c132836.graph_c0;c133468.graph_c0;c133885.graph_c0;c135678.graph_c0;c90719.graph_c0	K08515+K08489+K08505+K08486+K08517+K08486+K08517+K08516+K08507+K08506+K08495+K08515+K08490+K08504+K08486+K08486+K08486+K08493+K08496+K08496+K08486
Arachidonic acid metabolism	ko00590	20	87	3267	16580	c109311.graph_c0;c110113.graph_c1;c112406.graph_c0;c112816.graph_c0;c113371.graph_c0;c115442.graph_c0;c120817.graph_c0;c122021.graph_c0;c125786.graph_c0;c128299.graph_c0;c129907.graph_c0;c130533.graph_c0;c131743.graph_c0;c132182.graph_c0;c132595.graph_c0;c132997.graph_c0;c134552.graph_c0;c136634.graph_c1;c136821.graph_c1;c139418.graph_c0	K00432+K08726+K18592+K00432+K14674+K08726+K08726+K14674+K05309+K08726+K18592+K18592+K00432+K08726+K08726+K01254+K08726+K00432+K00432+K00079
Glycosaminoglycan degradation	ko00531	20	99	3267	16580	c103187.graph_c0;c112137.graph_c0;c119538.graph_c0;c119656.graph_c0;c122474.graph_c0;c126790.graph_c0;c127860.graph_c0;c129646.graph_c0;c132938.graph_c0;c133304.graph_c0;c134232.graph_c1;c135819.graph_c0;c136825.graph_c0;c137857.graph_c0;c138217.graph_c0;c138306.graph_c0;c139100.graph_c1;c140503.graph_c0;c141115.graph_c0;c141791.graph_c0	K07964+K10532+K12309+K12309+K12309+K10532+K12309+K12373+K12309+K12373+K12309+K07964+K12309+K12309+K01205+K12309+K12309+K12309+K07964+K01205
Pantothenate and CoA biosynthesis	ko00770	19	120	3267	16580	c112304.graph_c0;c114868.graph_c0;c116537.graph_c0;c116790.graph_c1;c118618.graph_c0;c121277.graph_c0;c122149.graph_c0;c122149.graph_c1;c122966.graph_c0;c125571.graph_c0;c125605.graph_c0;c129594.graph_c0;c131197.graph_c0;c131710.graph_c0;c131710.graph_c1;c133987.graph_c0;c136116.graph_c0;c136614.graph_c0;c142858.graph_c0	K01598+K00128+K00826+K00606+K00053+K01652+K00606+K00606+K00053+K01513+K00128+K01922+K00053+K17839+K17839+K01653+K17839+K00128+K01652
beta-Alanine metabolism	ko00410	18	140	3267	16580	c106678.graph_c0;c107756.graph_c0;c114868.graph_c0;c116119.graph_c0;c116996.graph_c0;c122853.graph_c0;c125605.graph_c0;c129768.graph_c0;c129933.graph_c0;c131710.graph_c0;c131710.graph_c1;c132323.graph_c0;c136116.graph_c0;c136614.graph_c0;c136699.graph_c1;c138587.graph_c0;c138951.graph_c0;c142672.graph_c0	K00276+K00276+K00128+K05605+K00276+K00232+K00128+K05605+K13366+K17839+K17839+K05605+K17839+K00128+K00276+K00276+K00276+K00232
Proteasome	ko03050	18	212	3267	16580	c100494.graph_c0;c106223.graph_c0;c107167.graph_c1;c113015.graph_c0;c113780.graph_c1;c115713.graph_c0;c116548.graph_c0;c117140.graph_c2;c121383.graph_c0;c127112.graph_c0;c130397.graph_c1;c134526.graph_c0;c138207.graph_c0;c138482.graph_c0;c139603.graph_c2;c140409.graph_c0;c66801.graph_c0;c94246.graph_c0	K03029+K03029+K03029+K03039+K03029+K03038+K03029+K02739+K03029+K03029+K03062+K02726+K02730+K03029+K03062+K03029+K03029+K03029
Phenylalanine, tyrosine and tryptophan biosynthesis	ko00400	17	123	3267	16580	c117879.graph_c1;c120912.graph_c0;c121153.graph_c0;c121505.graph_c0;c123343.graph_c0;c127901.graph_c0;c128636.graph_c0;c128829.graph_c0;c129518.graph_c0;c130791.graph_c0;c134315.graph_c2;c134773.graph_c0;c136426.graph_c0;c136535.graph_c0;c137788.graph_c0;c141103.graph_c0;c142599.graph_c0	K13832+K00815+K13832+K00815+K01696+K00817+K00766+K05359+K15227+K01735+K15227+K00500+K01657+K15849+K13832+K13832+K00815
Arginine biosynthesis	ko00220	17	102	3267	16580	c101540.graph_c0;c110663.graph_c0;c120324.graph_c0;c120324.graph_c1;c120781.graph_c1;c123939.graph_c0;c126696.graph_c0;c127575.graph_c0;c130531.graph_c1;c132112.graph_c0;c132728.graph_c0;c132728.graph_c1;c132923.graph_c0;c134370.graph_c0;c137231.graph_c0;c137376.graph_c0;c140150.graph_c0	K01915+K01915+K00261+K00261+K13427+K01427+K14272+K00261+K00261+K00145+K00814+K00814+K01915+K00145+K13427+K00818+K14682
Biosynthesis of unsaturated fatty acids	ko01040	17	83	3267	16580	c116662.graph_c0;c117225.graph_c0;c119933.graph_c0;c120977.graph_c0;c122853.graph_c0;c122945.graph_c0;c123084.graph_c3;c125070.graph_c0;c128780.graph_c0;c129895.graph_c0;c129952.graph_c0;c130179.graph_c0;c138318.graph_c0;c140164.graph_c0;c142309.graph_c0;c142672.graph_c0;c97762.graph_c0	K10256+K10258+K07513+K10703+K00232+K10256+K10251+K10251+K10256+K10258+K10258+K10256+K03921+K10251+K10256+K00232+K10258
Diterpenoid biosynthesis	ko00904	17	64	3267	16580	c108963.graph_c0;c112275.graph_c0;c116845.graph_c0;c118142.graph_c0;c118865.graph_c0;c119955.graph_c0;c121285.graph_c0;c122549.graph_c0;c122880.graph_c0;c125105.graph_c0;c125396.graph_c0;c126416.graph_c1;c130410.graph_c0;c132906.graph_c0;c141834.graph_c0;c141872.graph_c0;c142824.graph_c0	K13070+K04121+K17961+K05282+K04121+K13070+K13070+K13070+K05282+K04123+K17961+K04125+K04125+K04120+K04120+K04125+K04125
Biotin metabolism	ko00780	17	67	3267	16580	c110648.graph_c0;c111539.graph_c0;c114335.graph_c0;c114642.graph_c0;c117824.graph_c0;c118001.graph_c0;c120086.graph_c0;c121543.graph_c0;c121543.graph_c1;c123073.graph_c0;c128559.graph_c0;c130989.graph_c0;c133389.graph_c0;c134576.graph_c0;c134997.graph_c1;c138692.graph_c0;c34105.graph_c0	K00208+K00059+K09458+K01942+K09458+K00208+K00059+K00208+K00208+K02372+K00059+K09458+K09458+K00208+K00208+K09458+K00059
Propanoate metabolism	ko00640	17	132	3267	16580	c108566.graph_c0;c111473.graph_c0;c116119.graph_c0;c118660.graph_c0;c121457.graph_c0;c122853.graph_c0;c124879.graph_c0;c127764.graph_c0;c129731.graph_c1;c129768.graph_c0;c130566.graph_c0;c132323.graph_c0;c132849.graph_c2;c138146.graph_c0;c142258.graph_c0;c142672.graph_c0;c142887.graph_c0	K00382+K00166+K05605+K00382+K01963+K00232+K00166+K11262+K02160+K05605+K01961+K05605+K11262+K00382+K01962+K00232+K11262
N-Glycan biosynthesis	ko00510	16	110	3267	16580	c108488.graph_c0;c108737.graph_c0;c113006.graph_c0;c113043.graph_c0;c119770.graph_c0;c120832.graph_c0;c123474.graph_c0;c128957.graph_c0;c129945.graph_c0;c133324.graph_c0;c133324.graph_c1;c133631.graph_c1;c135964.graph_c0;c136123.graph_c0;c138132.graph_c0;c139499.graph_c0	K12667+K12669+K00737+K07151+K00737+K07441+K01230+K00729+K00736+K00737+K00737+K00729+K00737+K00902+K05546+K03844
Lysine degradation	ko00310	16	126	3267	16580	c105521.graph_c0;c108566.graph_c0;c112913.graph_c0;c114617.graph_c0;c114868.graph_c0;c118043.graph_c0;c118660.graph_c0;c125069.graph_c1;c125605.graph_c0;c131573.graph_c0;c134508.graph_c0;c136446.graph_c0;c136614.graph_c0;c138146.graph_c0;c139890.graph_c0;c140828.graph_c0	K11420+K00382+K11420+K11420+K00128+K00306+K00382+K00658+K00128+K11430+K09188+K11423+K00128+K00382+K14157+K11420
Folate biosynthesis	ko00790	15	80	3267	16580	c101624.graph_c1;c112090.graph_c0;c113250.graph_c0;c115919.graph_c0;c116365.graph_c0;c117654.graph_c1;c118674.graph_c0;c126518.graph_c0;c126673.graph_c1;c134773.graph_c0;c137822.graph_c0;c139163.graph_c0;c139418.graph_c0;c141865.graph_c0;c141955.graph_c0	K15376+K14652+K15376+K14652+K01307+K15376+K15376+K01113+K01930+K00500+K00287+K13998+K00079+K01930+K15631
Monoterpenoid biosynthesis	ko00902	15	41	3267	16580	c107791.graph_c0;c107791.graph_c1;c112642.graph_c3;c115532.graph_c0;c120750.graph_c0;c121351.graph_c0;c121480.graph_c0;c127822.graph_c0;c128461.graph_c0;c131016.graph_c0;c131951.graph_c1;c132908.graph_c0;c135514.graph_c1;c138054.graph_c0;c33185.graph_c0	K23232+K23232+K15095+K18108+K15095+K15095+K23810+K23232+K15095+K15095+K23232+K15095+K23810+K23810+K23232
Riboflavin metabolism	ko00740	15	62	3267	16580	c109015.graph_c0;c109893.graph_c1;c112090.graph_c0;c112602.graph_c0;c114829.graph_c0;c115919.graph_c0;c116547.graph_c0;c121773.graph_c0;c122243.graph_c1;c125571.graph_c0;c126072.graph_c0;c130243.graph_c0;c134350.graph_c0;c136497.graph_c0;c141614.graph_c1	K14379+K20884+K14652+K14379+K20884+K14652+K20884+K00794+K20884+K01513+K18453+K22949+K00793+K11752+K11752
Sulfur metabolism	ko00920	14	88	3267	16580	c109057.graph_c0;c110145.graph_c0;c111517.graph_c0;c117433.graph_c0;c121610.graph_c0;c122411.graph_c0;c124722.graph_c0;c131779.graph_c0;c133533.graph_c0;c133665.graph_c0;c137577.graph_c0;c140376.graph_c0;c140435.graph_c0;c142362.graph_c0	K00640+K05907+K05907+K00860+K00860+K01082+K01082+K00640+K17285+K00640+K00640+K05907+K00640+K00640
Steroid biosynthesis	ko00100	14	90	3267	16580	c113371.graph_c0;c114069.graph_c0;c114373.graph_c0;c117762.graph_c0;c118587.graph_c0;c122021.graph_c0;c122069.graph_c0;c126265.graph_c0;c127739.graph_c0;c128375.graph_c0;c128394.graph_c0;c132192.graph_c0;c132887.graph_c0;c138795.graph_c0	K14674+K00511+K00222+K23558+K14423+K14674+K23558+K01853+K08246+K09828+K14423+K09828+K01052+K09832
Linoleic acid metabolism	ko00591	13	63	3267	16580	c107908.graph_c0;c110027.graph_c0;c110027.graph_c1;c111784.graph_c0;c113371.graph_c0;c116956.graph_c0;c120257.graph_c0;c121882.graph_c0;c122021.graph_c0;c132262.graph_c1;c134483.graph_c1;c135907.graph_c0;c137039.graph_c0	K00454+K00454+K00454+K15718+K14674+K00454+K00454+K00454+K14674+K00454+K15718+K00454+K00454
Glycosphingolipid biosynthesis - ganglio series	ko00604	13	70	3267	16580	c119538.graph_c0;c119656.graph_c0;c122474.graph_c0;c127860.graph_c0;c129646.graph_c0;c132938.graph_c0;c133304.graph_c0;c134232.graph_c1;c136825.graph_c0;c137857.graph_c0;c138306.graph_c0;c139100.graph_c1;c140503.graph_c0	K12309+K12309+K12309+K12309+K12373+K12309+K12373+K12309+K12309+K12309+K12309+K12309+K12309
Autophagy - other	ko04136	13	111	3267	16580	c104703.graph_c0;c106158.graph_c0;c108421.graph_c0;c114666.graph_c0;c119251.graph_c0;c119958.graph_c0;c126936.graph_c0;c127886.graph_c0;c131633.graph_c0;c134760.graph_c0;c135108.graph_c0;c137098.graph_c0;c98451.graph_c0	K17890+K08341+K08341+K08269+K08333+K08341+K04382+K08336+K04382+K04382+K08331+K08269+K08341
Thiamine metabolism	ko00730	12	67	3267	16580	c113861.graph_c0;c116314.graph_c0;c119362.graph_c0;c122691.graph_c0;c123788.graph_c1;c127463.graph_c0;c131767.graph_c0;c132373.graph_c1;c138481.graph_c0;c138639.graph_c0;c138968.graph_c1;c141655.graph_c0	K03146+K06928+K22911+K00939+K01662+K20896+K00939+K01662+K00939+K01662+K01662+K03147
Histidine metabolism	ko00340	12	72	3267	16580	c100311.graph_c0;c114868.graph_c0;c119137.graph_c2;c121954.graph_c1;c125051.graph_c0;c125605.graph_c0;c127901.graph_c0;c128233.graph_c0;c132564.graph_c0;c136614.graph_c0;c141503.graph_c0;c142999.graph_c0	K01663+K00128+K00765+K14152+K14152+K00128+K00817+K11755+K14152+K00128+K14152+K01663
Tropane, piperidine and pyridine alkaloid biosynthesis	ko00960	12	70	3267	16580	c106678.graph_c0;c107756.graph_c0;c116996.graph_c0;c120912.graph_c0;c121505.graph_c0;c126327.graph_c0;c127901.graph_c0;c136535.graph_c0;c136699.graph_c1;c138587.graph_c0;c138951.graph_c0;c142599.graph_c0	K00276+K00276+K00276+K00815+K00815+K18606+K00817+K15849+K00276+K00276+K00276+K00815
Betalain biosynthesis	ko00965	11	28	3267	16580	c112019.graph_c0;c116813.graph_c0;c120636.graph_c0;c122406.graph_c0;c127074.graph_c0;c132610.graph_c0;c134251.graph_c0;c134729.graph_c0;c135753.graph_c2;c136632.graph_c0;c68289.graph_c1	K01593+K01593+K01593+K01593+K15777+K01593+K01593+K15777+K15777+K01593+K01593
Valine, leucine and isoleucine biosynthesis	ko00290	10	58	3267	16580	c107677.graph_c0;c116537.graph_c0;c118618.graph_c0;c121277.graph_c0;c122966.graph_c0;c130996.graph_c0;c131197.graph_c0;c133987.graph_c0;c139697.graph_c0;c142858.graph_c0	K01754+K00826+K00053+K01652+K00053+K01704+K00053+K01653+K01649+K01652
Various types of N-glycan biosynthesis	ko00513	10	82	3267	16580	c108488.graph_c0;c108737.graph_c0;c113043.graph_c0;c120832.graph_c0;c123474.graph_c0;c129646.graph_c0;c129945.graph_c0;c133304.graph_c0;c135893.graph_c0;c139499.graph_c0	K12667+K12669+K07151+K07441+K01230+K12373+K00736+K12373+K14413+K03844
Brassinosteroid biosynthesis	ko00905	10	37	3267	16580	c112371.graph_c0;c119738.graph_c0;c123250.graph_c0;c125009.graph_c0;c129307.graph_c1;c136286.graph_c0;c137757.graph_c0;c138175.graph_c0;c141805.graph_c0;c85724.graph_c0	K20623+K12639+K09591+K09590+K12637+K15639+K09590+K15639+K12638+K20623
Butanoate metabolism	ko00650	9	67	3267	16580	c121277.graph_c0;c127231.graph_c0;c129557.graph_c0;c133987.graph_c0;c134474.graph_c0;c134951.graph_c2;c135990.graph_c0;c136833.graph_c0;c142858.graph_c0	K01652+K18121+K01640+K01653+K17761+K01641+K00109+K17761+K01652
Nicotinate and nicotinamide metabolism	ko00760	9	67	3267	16580	c106751.graph_c0;c111494.graph_c2;c116805.graph_c0;c123630.graph_c0;c125571.graph_c0;c128038.graph_c1;c134186.graph_c0;c139119.graph_c0;c140033.graph_c0	K03787+K00858+K01240+K03517+K01513+K11414+K01081+K03787+K03787
Selenocompound metabolism	ko00450	8	74	3267	16580	c110885.graph_c0;c113291.graph_c0;c117472.graph_c0;c125264.graph_c0;c129780.graph_c0;c132259.graph_c0;c134106.graph_c0;c141966.graph_c0	K00549+K01874+K00384+K00384+K01760+K01761+K00384+K00549
Lysine biosynthesis	ko00300	8	41	3267	16580	c118882.graph_c0;c123336.graph_c0;c129525.graph_c0;c135704.graph_c0;c135787.graph_c1;c136651.graph_c1;c138233.graph_c0;c140928.graph_c0	K12524+K00928+K12524+K01778+K12524+K01586+K12524+K10206
One carbon pool by folate	ko00670	8	57	3267	16580	c117042.graph_c0;c125398.graph_c0;c129655.graph_c0;c132285.graph_c1;c135636.graph_c0;c136641.graph_c0;c137822.graph_c0;c139163.graph_c0	K00600+K00600+K00600+K00600+K01934+K00601+K00287+K13998
Vitamin B6 metabolism	ko00750	7	23	3267	16580	c103889.graph_c0;c120870.graph_c1;c123349.graph_c0;c124479.graph_c0;c129579.graph_c1;c137005.graph_c0;c140571.graph_c0	K05275+K08681+K01733+K13248+K00831+K06215+K01733
Isoflavonoid biosynthesis	ko00943	7	46	3267	16580	c111892.graph_c0;c122967.graph_c0;c129139.graph_c0;c130065.graph_c0;c130587.graph_c0;c133698.graph_c0;c133831.graph_c0	K13260+K13260+K13265+K13260+K13260+K13265+K13260
Photosynthesis - antenna proteins	ko00196	6	50	3267	16580	c113281.graph_c5;c115943.graph_c0;c120206.graph_c0;c122492.graph_c0;c129695.graph_c0;c141117.graph_c0	K08910+K08912+K08913+K08914+K08917+K08912
Benzoxazinoid biosynthesis	ko00402	6	15	3267	16580	c102836.graph_c0;c103083.graph_c0;c120735.graph_c0;c120992.graph_c0;c127997.graph_c0;c133386.graph_c0	K13229+K13229+K13229+K13229+K13229+K13229
Anthocyanin biosynthesis	ko00942	5	15	3267	16580	c106808.graph_c0;c126904.graph_c0;c131445.graph_c0;c134622.graph_c0;c137618.graph_c0	K21383+K21383+K21383+K21383+K12938
Monobactam biosynthesis	ko00261	5	34	3267	16580	c118882.graph_c0;c123336.graph_c0;c129525.graph_c0;c135787.graph_c1;c138233.graph_c0	K12524+K00928+K12524+K12524+K12524
C5-Branched dibasic acid metabolism	ko00660	4	20	3267	16580	c121277.graph_c0;c130996.graph_c0;c133987.graph_c0;c142858.graph_c0	K01652+K01704+K01653+K01652
Flavone and flavonol biosynthesis	ko00944	4	15	3267	16580	c126678.graph_c0;c136801.graph_c0;c137330.graph_c0;c138987.graph_c0	K05280+K13080+K22772+K22794
Glycosphingolipid biosynthesis - globo and isoglobo series	ko00603	4	19	3267	16580	c129535.graph_c0;c129646.graph_c0;c130072.graph_c1;c133304.graph_c0	K01988+K12373+K07407+K12373
Glucosinolate biosynthesis	ko00966	4	21	3267	16580	c116537.graph_c0;c122434.graph_c2;c138366.graph_c1;c139450.graph_c0	K00826+K12153+K12153+K12153
Taurine and hypotaurine metabolism	ko00430	3	20	3267	16580	c112406.graph_c0;c129907.graph_c0;c130533.graph_c0	K18592+K18592+K18592
Other types of O-glycan biosynthesis	ko00514	3	34	3267	16580	c128396.graph_c0;c133379.graph_c0;c135588.graph_c0	K20782+K18134+K20782
Phosphonate and phosphinate metabolism	ko00440	3	15	3267	16580	c119661.graph_c0;c128785.graph_c0;c129612.graph_c0	K00968+K00993+K00967
Limonene and pinene degradation	ko00903	3	30	3267	16580	c114868.graph_c0;c125605.graph_c0;c136614.graph_c0	K00128+K00128+K00128
Non-homologous end-joining	ko03450	3	17	3267	16580	c120070.graph_c0;c127305.graph_c0;c140678.graph_c0	K10886+K10865+K10777
Glycosylphosphatidylinositol (GPI)-anchor biosynthesis	ko00563	3	47	3267	16580	c130468.graph_c0;c138106.graph_c0;c99772.graph_c0	K05310+K05284+K03860
Biosynthesis of various secondary metabolites - part 2	ko00998	2	6	3267	16580	c115893.graph_c0;c127949.graph_c0	K21568+K21568
Synthesis and degradation of ketone bodies	ko00072	2	13	3267	16580	c129557.graph_c0;c134951.graph_c2	K01640+K01641
Glycosphingolipid biosynthesis - lacto and neolacto series	ko00601	1	4	3267	16580	c129535.graph_c0	K01988
Sulfur relay system	ko04122	1	17	3267	16580	c112384.graph_c0	K12161
Mannose type O-glycan biosynthesis	ko00515	1	3	3267	16580	c114304.graph_c0	K18207
