# Supplementary material for: Transcriptomic analysis reveals the formation mechanism of anemone-type flower in chrysanthemum
Source: BMC Genomics. 2022 Dec 22;23:846. doi: 10.1186/s12864-022-09078-3 (PMC9773529; doi:10.1186/s12864-022-09078-3)
Supplement: Supplementary file 8 — Additional file 8: Table S3. Differential expression information and annotation of DETFs. [file 12864_2022_9078_MOESM8_ESM.xls]

## Sheet: Sheet1
Additional file 8: Table S3. The DEGs encoding transcription factors related to plant hormone pathway.
Gene_ID	Gene name	AD4-1_AD4-2_AD4-3_count	AD4-1_AD4-2_AD4-3_FPKM	AD5-1_AD5-2_AD5-3_count	AD5-1_AD5-2_AD5-3_FPKM	AD6-1_AD6-2_AD6-3_count	AD6-1_AD6-2_AD6-3_FPKM	AR4-1_AR4-2_AR4-3_count	AR4-1_AR4-2_AR4-3_FPKM	AR5-1_AR5-2_AR5-3_count	AR5-1_AR5-2_AR5-3_FPKM	AR6-1_AR6-2_AR6-3_count	AR6-1_AR6-2_AR6-3_FPKM	FD4-1_FD4-2_FD4-3_count	FD4-1_FD4-2_FD4-3_FPKM	FD5-1_FD5-2_FD5-3_count	FD5-1_FD5-2_FD5-3_FPKM	FD6-1_FD6-2_FD6-3_count	FD6-1_FD6-2_FD6-3_FPKM	FR4-1_FR4-2_FR4-3_count	FR4-1_FR4-2_FR4-3_FPKM	FR5-1_FR5-2_FR5-3_count	FR5-1_FR5-2_FR5-3_FPKM	FR6-1_FR6-3_FR6-2_count	FR6-1_FR6-3_FR6-2_FPKM	AD4-1_AD4-2_AD4-3_vs_AD5-1_AD5-2_AD5-3_DESeq2_FDR	AD4-1_AD4-2_AD4-3_vs_AD5-1_AD5-2_AD5-3_DESeq2_log2FC	AD4-1_AD4-2_AD4-3_vs_AD5-1_AD5-2_AD5-3_DESeq2_(FDR_0.01_FC_2)_regulated	AD5-1_AD5-2_AD5-3_vs_AD6-1_AD6-2_AD6-3_DESeq2_FDR	AD5-1_AD5-2_AD5-3_vs_AD6-1_AD6-2_AD6-3_DESeq2_log2FC	AD5-1_AD5-2_AD5-3_vs_AD6-1_AD6-2_AD6-3_DESeq2_(FDR_0.01_FC_2)_regulated	AR4-1_AR4-2_AR4-3_vs_AD4-1_AD4-2_AD4-3_DESeq2_FDR	AR4-1_AR4-2_AR4-3_vs_AD4-1_AD4-2_AD4-3_DESeq2_log2FC	AR4-1_AR4-2_AR4-3_vs_AD4-1_AD4-2_AD4-3_DESeq2_(FDR_0.01_FC_2)_regulated	AR4-1_AR4-2_AR4-3_vs_AR5-1_AR5-2_AR5-3_DESeq2_FDR	AR4-1_AR4-2_AR4-3_vs_AR5-1_AR5-2_AR5-3_DESeq2_log2FC	AR4-1_AR4-2_AR4-3_vs_AR5-1_AR5-2_AR5-3_DESeq2_(FDR_0.01_FC_2)_regulated	AR5-1_AR5-2_AR5-3_vs_AD5-1_AD5-2_AD5-3_DESeq2_FDR	AR5-1_AR5-2_AR5-3_vs_AD5-1_AD5-2_AD5-3_DESeq2_log2FC	AR5-1_AR5-2_AR5-3_vs_AD5-1_AD5-2_AD5-3_DESeq2_(FDR_0.01_FC_2)_regulated	AR5-1_AR5-2_AR5-3_vs_AR6-1_AR6-2_AR6-3_DESeq2_FDR	AR5-1_AR5-2_AR5-3_vs_AR6-1_AR6-2_AR6-3_DESeq2_log2FC	AR5-1_AR5-2_AR5-3_vs_AR6-1_AR6-2_AR6-3_DESeq2_(FDR_0.01_FC_2)_regulated	AR6-1_AR6-2_AR6-3_vs_AD6-1_AD6-2_AD6-3_DESeq2_FDR	AR6-1_AR6-2_AR6-3_vs_AD6-1_AD6-2_AD6-3_DESeq2_log2FC	AR6-1_AR6-2_AR6-3_vs_AD6-1_AD6-2_AD6-3_DESeq2_(FDR_0.01_FC_2)_regulated	FD4-1_FD4-2_FD4-3_vs_AD4-1_AD4-2_AD4-3_DESeq2_FDR	FD4-1_FD4-2_FD4-3_vs_AD4-1_AD4-2_AD4-3_DESeq2_log2FC	FD4-1_FD4-2_FD4-3_vs_AD4-1_AD4-2_AD4-3_DESeq2_(FDR_0.01_FC_2)_regulated
Ethylene
c124822.graph_c0	Ethylene-responsive transcription factor ERF4	133.33	10.14	189.67	17.37	155.67	14.89	102	8.37	275.67	15.18	139.33	12.88	107.67	10.2	528.67	50.45	624	56.37	126	11.12	295	28.4	147.67	13.21	2.69493e-05	0.822865	normal	0.650345	-0.151956	normal	0.417837	0.230732	normal	1.52498e-07	0.93212	normal	0.715876	0.105165	normal	0.385121	-0.221716	normal	0.588881	0.170584	normal	0.874784	-0.0559517	normal
c121760.graph_c0	Ethylene-responsive transcription factor TINY	595	30.68	568	34.38	304	19.35	1244	67.91	983.33	36.98	240.67	14.79	79	5.08	43.67	2.74	30	1.76	1080.33	63.43	391.67	24.01	240.67	14.15	0.170278	0.224212	normal	1.47393e-07	-0.739428	normal	9.51841e-32	-1.18199	down	3.57365e-18	-0.77372	normal	0.243325	-0.185806	normal	2.3762e-20	-1.26218	down	0.105414	0.34183	normal	3.61552e-27	2.49331	up
c137357.graph_c0	Ethylene receptor 2-like	6.33	0.2	15.33	0.58	18.33	0.47	6	0.14	9	0.16	6.67	0.16	60.33	1.59	1912.33	59.42	7338.33	201.3	13	0.71	20.33	0.91	10	0.24	--	--	--	0.716796	0.276031	normal	--	--	--	--	--	--	--	--	--	--	--	--	--	--	--	3.13589e-08	-3.04583	down
c110628.graph_c0	Ethylene-responsive transcription factor ERF010	27	2.3	9.33	0.94	1.67	0.18	4.33	0.39	14.33	0.74	31	3.13	90	9.57	56	6.03	36.67	3.61	2.67	0.26	20.33	2.04	4.33	0.43	0.0447696	-1.04697	normal	--	--	--	0.000190098	1.93309	up	--	--	--	--	--	--	9.59757e-05	1.34706	up	1.0879e-08	-2.2316	down	2.08215e-08	-2.00013	down
c117945.graph_c0	Ethylene-responsive transcription factor DREB	14.67	1.17	1.33	0.14	7.33	0.83	8	0.72	11	0.54	3	0.32	20	2.23	24.67	2.8	46.33	4.68	2	0.2	10	1.06	3.33	0.34	--	--	--	--	--	--	--	--	--	--	--	--	--	--	--	--	--	--	--	--	--	0.679848	-0.404903	normal
c33968.graph_c0	Ethylene-responsive transcription factor ERF5	0.67	0.08	0	0	0	0	0.67	0.08	0	0	0	0	0	0	35.33	5.08	137.67	18.45	0.33	0.04	0.33	0.04	0.67	0.09	--	--	--	--	--	--	--	--	--	--	--	--	--	--	--	--	--	--	--	--	--	--	--	--
c134225.graph_c0	Ethylene-responsive transcription factor ERF110	436.67	17.35	264.67	11.94	171.33	7.59	78	3.16	6.67	0.19	13	0.53	157.67	8.38	207.33	10.21	94.33	4.25	15.33	0.75	3.33	0.15	0.33	0.02	0.0216206	-0.38995	normal	0.0258261	-0.478997	normal	4.0027e-43	2.29068	up	1.79519e-21	-3.34996	down	8.48566e-82	4.83078	up	--	--	--	4.32152e-32	3.16035	up	4.97943e-09	1.10391	up
c133472.graph_c0	Ethylene-responsive transcription factor ERF12	162.67	20.69	109	16.86	96.67	15.46	183	25.82	285	25.41	204.67	31.98	38.33	6.26	17	2.8	5.67	0.84	92.33	13.82	88.67	13.85	86.67	13.04	0.392999	-0.23248	normal	0.931834	-0.0490558	normal	0.131063	-0.323334	normal	0.730183	0.0975138	normal	0.00562306	-0.621289	normal	0.192477	0.309924	normal	1.15568e-06	-0.995591	normal	6.39166e-06	1.58655	up
c113481.graph_c0	Ethylene-responsive transcription factor RAP2-7	30	1.23	7.33	0.36	1.33	0.07	6.67	0.29	1.33	0.04	0	0	107.33	5.43	37.67	1.93	30.67	1.44	14	0.66	11	0.53	0	0	0.0036121	-1.46191	down	--	--	--	0.000442272	1.68085	up	--	--	--	--	--	--	--	--	--	--	--	--	1.64218e-13	-2.1131	down
c135072.graph_c0	Ethylene-responsive transcription factor CRF5	28	1.6	11.67	0.79	4.67	0.33	6.33	0.4	7.67	0.36	2.67	0.18	32.67	2.3	80.33	5.78	26.33	1.7	12.67	0.83	1.33	0.09	3	0.2	0.120148	-0.817928	normal	--	--	--	0.00108031	1.62247	up	--	--	--	--	--	--	--	--	--	--	--	--	0.222622	-0.53048	normal
jasmonic acid
c122231.graph_c0	ZIM-domain protein 2	2.67	0.26	17.33	2.35	26.33	3.88	1.67	0.19	0	0	0	0	57	7.96	576.67	81.8	428	54.95	0	0	20	3.05	0	0	--	--	--	0.396407	0.505411	normal	--	--	--	--	--	--	--	--	--	--	--	--	1.10214e-09	2.41773	up	--	--	--
c125738.graph_c0	JAZ1-like protein	693.33	44.92	374.33	29.17	211	17.25	874	61.4	232.67	10.28	39.67	3.14	99.67	8.39	92.33	7.73	59	4.47	515.67	38.97	556	43.89	39	2.95	1.76667e-05	-0.556313	normal	2.05749e-05	-0.669209	normal	6.13328e-06	-0.4813	normal	1.07791e-69	-2.40235	down	5.47087e-16	1.33014	up	0.0752768	-0.779803	normal	0.0026246	1.31544	up	0.0277913	1.68108	normal
c127797.graph_c0	coronatine-insensitive protein 1-like	86.33	2.65	65.33	2.4	55.33	1.91	80	2.67	52.67	1.29	9.67	0.31	13.67	0.57	93	4.29	477.67	19.71	31.33	1.19	21	0.85	11	0.48	0.753435	-0.131774	normal	0.913567	-0.0781128	normal	0.980903	0.0135507	normal	0.00526229	-0.875046	normal	0.029201	0.696915	normal	0.000223979	-1.25969	down	8.62654e-08	1.86811	up	2.40916e-05	2.14103	up
c139801.graph_c0	jasmonoyl--L-amino acid synthetase JAR6	245.67	9.09	245.67	10.77	159.33	7.15	181.33	6.94	334.67	8.29	99.33	4.08	213.67	8.71	64	2.86	34	1.29	524	19.92	97.67	3.94	60.67	2.29	0.132461	0.287385	normal	0.0140828	-0.467405	normal	0.129269	0.314084	normal	0.0654503	0.365798	normal	0.327422	0.218804	normal	3.08564e-06	-0.8964	normal	0.00215775	0.662161	normal	0.537487	-0.136735	normal
c125588.graph_c5	ZIM-domain protein 9	63.33	3.08	38.67	2.54	33.33	1.98	53.33	3.6	25.33	1.34	35.67	3.59	241	11.86	315	12.8	543	18.22	99	4.7	667.67	23.44	315.67	10.32	0.347584	-0.390015	normal	0.932827	-0.0642251	normal	0.837502	0.117186	normal	0.000644029	-1.27871	down	0.0162252	0.891733	normal	0.428093	0.421551	normal	0.947128	-0.0592349	normal	3.36363e-14	-2.16921	down
c138105.graph_c0	jasmonoyl--L-amino acid synthetase JAR4	536.33	20.17	1366.33	60.21	1978.33	91.02	532	20.4	2565	63.63	2741	116.94	482.33	18.68	497	21.57	449	16.99	379.67	14.33	1434	53.59	1168.33	42.56	1.87792e-45	1.62849	up	1.32586e-13	0.65519	normal	0.592576	-0.111604	normal	6.47409e-67	1.71582	up	0.0620847	-0.20756	normal	2.33079e-23	0.879454	normal	1.524e-06	-0.443208	normal	0.387736	-0.186767	normal
c124829.graph_c0	coronatine-insensitive protein 1-like	5.33	0.36	3.33	0.55	1	0.07	0.33	0.02	3	0.22	0.33	0.02	26.67	4.02	62	8.95	30.33	3.51	3.67	0.49	6.33	0.83	5	0.68	--	--	--	--	--	--	--	--	--	--	--	--	--	--	--	--	--	--	--	--	--	3.78383e-05	-2.31976	down
c113523.graph_c0	protein TIFY 5A	212	24.28	238.67	32.22	253.33	36.53	672.67	83.38	242	19.87	51	7.07	5	0.7	10.33	2.2	14	1.89	173	24.63	101	14.56	14.33	2.05	0.0101699	0.480323	normal	0.434974	0.208028	normal	5.80836e-53	-1.79014	down	3.72455e-65	-1.92818	down	0.00062195	0.597246	normal	3.04196e-12	-1.35978	down	3.21304e-31	2.17673	up	8.3369e-05	3.0477	up
Auxin
c131370.graph_c0	auxin response factor ARF2	478.33	18.9	403.67	19.28	477	23.32	672.33	28.19	1544.67	42.6	1078	49.38	274	14.61	250.33	13.27	326.67	16.1	352.67	18.24	863.67	42.77	888	42.89	0.755401	0.0623545	normal	0.0168107	0.359584	normal	9.36304e-08	-0.619109	normal	2.17291e-14	0.716825	normal	2.59888e-34	-1.26222	down	0.049201	0.222184	normal	1.62544e-28	-1.13227	down	0.00849271	0.461378	normal
c131440.graph_c0	indole-3-acetic acid-amido synthetase GH3.1	347	14.75	370.33	18.88	482.33	25.46	63.33	2.88	317	9.45	248	12.59	541	28.39	1145	61.97	1580	77.03	57.67	2.88	444.33	22.66	464	22.76	0.0658139	0.415824	normal	0.316798	0.425129	normal	4.89914e-40	2.25925	up	4.00373e-20	1.75034	up	0.0277219	0.745713	normal	0.0415647	0.392163	normal	1.64344e-11	0.95214	normal	8.45416e-09	-0.975322	normal
c129082.graph_c0	auxin response factor ARF16	28	1.63	9.67	0.67	4	0.3	3.67	0.23	2	0.14	0	0	61.33	4.36	65	5.31	34.33	2.71	3.67	0.24	1.67	0.12	0	0	0.072314	-1.00462	normal	--	--	--	6.49391e-05	2.0977	up	--	--	--	--	--	--	--	--	--	--	--	--	4.6292e-05	-1.41271	down
c111611.graph_c0	auxin response factor ARF16	60	2.61	30	1.55	37	1.97	9.67	0.43	26.33	0.86	27	1.38	121.33	6.43	196	10.49	289	14.12	20.67	1.03	44	2.24	32.67	1.59	0.157987	-0.627766	normal	0.58274	0.327067	normal	6.20378e-08	2.18848	up	--	--	--	0.235619	0.546503	normal	0.324373	0.481419	normal	0.506373	0.365058	normal	1.55302e-05	-1.30539	down
c142183.graph_c0	auxin response factor ARF4	1168.33	31.23	1046.67	33.33	993	33.07	2670.67	76.42	4729.67	87.47	2536.33	81.18	869.33	28.9	505.67	17.07	537.67	16.48	3121.33	95.83	2232.67	71.88	3534	108.74	0.203047	0.148795	normal	0.772068	0.057677	normal	6.49592e-78	-1.32642	down	0.000468076	0.292224	normal	3.52239e-62	-1.45696	down	0.568213	-0.0990078	normal	7.78452e-41	-1.30442	down	0.700428	0.0640397	normal
c142215.graph_c0	auxin response factor ARF6	6947	129.6	6341	139.3	5361.67	123.46	9822.67	193.53	13619.3	173.61	7335.33	162.52	2644	60.02	1932	45.23	1878	39.3	9765	204.11	7326	161.41	8275.33	173.29	0.152872	0.160165	normal	0.462834	-0.102643	normal	5.20677e-18	-0.622531	normal	0.648234	-0.0518007	normal	7.55141e-06	-0.410324	normal	0.481245	-0.0953314	normal	7.78631e-08	-0.425423	normal	8.78073e-18	1.04289	up
c119154.graph_c0	auxin-responsive protein SAUR36	72	7.47	38	4.84	29	3.81	51	5.86	71.33	5.48	26	3.31	119.33	15.51	460	61.36	276	33.41	27	3.37	48.33	6.2	18	2.22	0.139867	-0.538933	normal	0.735138	-0.218947	normal	0.412173	0.319462	normal	0.969664	0.0182615	normal	0.627414	-0.219266	normal	0.0926198	-0.582332	normal	0.846216	0.137893	normal	0.000392188	-1.04995	down
c132603.graph_c0	auxin-responsive protein IAA1	212.33	14.65	347.33	29.68	313.33	27.8	857.67	64.53	853	42.72	494.67	42.89	137.67	12.31	303	27.1	178.67	15.15	518.33	46.94	405.67	37.05	1019.67	86.56	3.31797e-08	0.971463	normal	0.975779	-0.0118964	normal	2.41703e-55	-2.10255	down	2.47406e-06	-0.466773	normal	6.64398e-08	-0.655607	normal	0.808226	-0.0555529	normal	2.04195e-06	-0.61856	normal	0.272096	0.304972	normal
c125251.graph_c0	auxin-responsive protein IAA13	118.33	7.21	166.67	12.37	600.33	45.93	19.67	1.34	429.33	17.82	823	60.76	207.33	15.68	429	33.3	208.67	14.67	110.67	7.88	534.67	39.85	1700	120.55	0.000406339	0.813908	normal	6.35044e-25	1.85733	up	2.33517e-14	2.25411	up	1.10966e-53	3.62054	up	0.00546071	-0.574667	normal	6.54321e-42	1.70716	up	0.0120404	-0.421903	normal	4.66496e-07	-1.14501	down
c135735.graph_c0	auxin-induced protein AUX28	1357	75.64	1774.67	119.76	2185	152.51	1838	111.58	4134.67	169.15	2954.67	205.23	888.67	69.42	936.33	69.06	691.67	44.18	2336.67	153.92	5326.67	367.79	5517.33	381.82	2.02528e-12	0.693886	normal	2.31298e-06	0.424578	normal	2.67282e-11	-0.568961	normal	3.48745e-24	0.696853	normal	6.78091e-13	-0.572453	normal	0.0163987	0.256602	normal	3.81026e-05	-0.411663	normal	0.0645651	0.255312	normal
c123434.graph_c0	auxin response factor ARF4	55.33	9.36	45	8.84	43.67	9.04	156.67	28.63	246.33	27.96	114.67	23.2	42.67	8.84	21	4.53	17.67	3.37	172	33.19	147	29.73	183.33	35.85	0.9931	-0.00445907	normal	0.917819	0.0781679	normal	4.14268e-12	-1.57034	down	0.78126	0.0914513	normal	6.63219e-11	-1.53239	down	0.395288	-0.250799	normal	1.06809e-06	-1.22799	down	0.961725	0.0242303	normal
c128327.graph_c1	auxin response factor ARF19	139.33	5.56	45	3.76	15.33	1.14	15	1	30.33	2.66	20.33	1.81	242.67	13.37	121.33	6.17	48.33	3.19	32.67	1.68	28	3.02	31	1.36	5.83305e-05	-1.21455	down	0.00552927	-1.09196	down	2.01667e-19	2.80618	up	0.38854	0.466915	normal	0.00913634	0.916011	normal	0.913708	0.0820903	normal	0.701605	-0.265058	normal	1.04555e-06	-1.14867	down
c142229.graph_c0	indole-3-acetic acid-amido synthetase GH3.9	243.33	5.52	98.67	1.7	124	2.94	30.67	0.48	40	0.34	26	0.8	486.33	12.08	569.67	11.17	387.33	6.03	55	1.03	34	0.51	35.67	1.09	1.04276e-05	-0.948208	normal	0.183663	0.416852	normal	2.16196e-29	2.72051	up	0.863968	-0.102593	normal	7.7615e-12	1.71944	up	0.842245	0.12973	normal	4.11592e-14	1.97693	up	8.86259e-09	-1.30507	down
c132537.graph_c0	auxin response factor ARF8	3150	63.72	1671.67	40.15	1739.33	43.45	2797.33	60.11	3295.33	46.96	2167.33	52.19	1026.67	25.68	680	17.27	694.67	16.08	2734.33	63.18	2066	49.93	1976.33	45.68	1.46295e-13	-0.60277	normal	0.102725	0.1867	normal	0.78498	0.035038	normal	0.00259224	-0.256334	normal	0.000479368	-0.31304	normal	0.164933	0.157673	normal	0.00344211	-0.2909	normal	1.25038e-31	1.25974	up
c117832.graph_c0	auxin response factor ARF8	861.67	90.94	635	79.36	587.33	77.79	894	102.59	1429	108.12	937.67	119.12	285.33	38.09	232.33	31.89	232.67	28.4	853.33	105.47	908.33	117.44	887.67	110.48	0.354094	-0.132341	normal	0.948406	0.0201945	normal	0.0727833	-0.188384	normal	0.0600474	0.189221	normal	2.40695e-06	-0.507325	normal	0.325048	0.144622	normal	5.12984e-08	-0.637542	normal	2.81647e-21	1.234	up
c139192.graph_c1	TIR1	1210.33	37.05	898.67	32.52	899.67	34.03	1266.67	41.36	1564	33.59	852	31.45	640.67	25.2	390	15.59	340.67	12.61	1230.67	43.97	959	36.1	793	28.92	0.359675	-0.127242	normal	0.470595	0.137814	normal	0.0274472	-0.200597	normal	0.0299179	-0.199414	normal	0.393464	-0.129135	normal	0.560562	-0.0944287	normal	0.607574	0.0966494	normal	3.10022e-05	0.555909	normal
c121130.graph_c0	auxin-responsive protein IAA27-like	309.33	59.26	264	59.82	174.33	41.28	423	85.45	667	89.12	626	143.65	68.33	14.04	64.67	12.77	53.67	9.88	181	33.3	166.33	31.35	297.67	54.73	0.716022	0.0790056	normal	0.0236094	-0.443016	normal	4.1867e-06	-0.582332	normal	0.320306	0.145172	normal	1.32675e-06	-0.638116	normal	2.21754e-09	0.671489	normal	2.06902e-40	-1.76085	down	8.07937e-15	1.77907	up
c111446.graph_c0	auxin-responsive SAUR protein	0.67	0.04	2.33	0.21	0.67	0.06	0.67	0.05	0.33	0.03	0	0	13	1.11	76.33	6.9	66.33	5.52	1	0.09	0	0	0.67	0.05	--	--	--	--	--	--	--	--	--	--	--	--	--	--	--	--	--	--	--	--	--	--	--	--
Gibberellins
c130311.graph_c0	gibberellin receptor GID1A	1355	55.3	1039.67	50.48	733.33	37.36	1308	56.78	1659.33	47.44	713.67	34.91	824	42.01	433.33	22.33	344.33	15.99	1592	74.93	1032	50.45	829.67	39.2	0.560282	-0.0760389	normal	0.00183936	-0.362221	normal	0.500473	-0.0838541	normal	0.133153	-0.148583	normal	0.93301	-0.0156206	normal	9.33375e-06	-0.442041	normal	0.799355	0.0591684	normal	0.00485643	0.361801	normal
c114773.graph_c0	gibberellin receptor GID1B	718.67	90.53	1186	175.27	1655.67	256.16	1129	152.99	1794.67	159.41	1717.67	257.88	408.33	63.04	441	69.63	311.67	44.56	1293.67	186.65	901.33	135.68	1270.67	184.06	3.09658e-23	1.01744	up	6.61273e-06	0.592477	normal	4.15451e-16	-0.777824	normal	0.126444	0.175184	normal	0.735103	0.0588211	normal	6.52327e-12	0.686544	normal	0.890348	-0.0398829	normal	0.00145166	0.467311	normal
c135800.graph_c0	DELLA protein RGL1-like	22.33	1.09	16.33	0.73	4	0.22	9.33	0.23	17	0.22	11.67	0.31	52.33	2.92	53.67	5.96	26.67	3.29	67.33	1.79	70	2.01	18	0.55	0.890804	-0.0976102	normal	--	--	--	--	--	--	--	--	--	0.33909	0.493112	normal	--	--	--	--	--	--	0.000344348	-1.48257	down
Abscisic acid
c137853.graph_c0	ABF3	1190.33	32.26	829	25.04	829.67	25.89	654	19.44	624	12.37	597	19.22	357.67	12.88	272.67	8.26	132.67	3.75	254	7.97	261	9.19	141	4.02	0.0900656	-0.213662	normal	0.447547	0.132952	normal	3.46498e-14	0.723227	normal	1.36641e-05	-0.533686	normal	2.43344e-17	1.01928	up	6.16506e-06	0.658847	normal	0.000446586	0.477752	normal	1.09276e-22	1.36522	up
c135736.graph_c1	abscisic acid receptor PYL2-like	68.67	4.07	66.67	4.63	102	7.36	6.67	0.43	15.33	0.72	6	0.41	210.67	15.46	258.33	19	429	28.89	10.33	0.69	30.33	2.19	26	1.77	0.471276	0.249113	normal	0.0193588	0.665937	normal	1.98307e-12	2.78506	up	--	--	--	7.26567e-13	2.11064	up	--	--	--	2.72507e-23	3.11751	up	1.84724e-18	-1.93209	down
c121639.graph_c0	abscisic acid receptor PYL4-like	43.33	2.98	36.33	2.9	38.67	3.24	12.33	0.86	99	3.89	101.33	7.85	92	7.55	62	5.3	51.67	3.97	4.67	0.36	57.33	4.45	64.67	4.92	0.981652	0.0133628	normal	0.759725	0.192243	normal	0.000510362	1.48148	up	9.40059e-07	1.8917	up	0.277618	-0.454277	normal	0.00604037	0.8261	normal	1.19066e-05	-1.19135	down	1.72838e-05	-1.35159	down
c131237.graph_c0	ABA receptor	127.33	8.56	96.33	7.73	58.67	4.9	64.33	4.65	130.33	6.44	80.33	6.43	178	14.81	171.33	14.43	159.67	12.28	131	10.19	124	10.1	54.33	4.24	0.803393	-0.085832	normal	0.0942655	-0.525779	normal	0.00086131	0.813922	normal	0.0439305	0.542751	normal	0.662577	0.160375	normal	0.986156	0.0102948	normal	0.310444	-0.376738	normal	0.000169068	-0.818335	normal
c121042.graph_c0	abscisic acid-responsive transcription factor	54	14.15	59	19.67	47.67	17.52	54.33	14.72	72.33	14.62	50.67	22.73	13.67	5.81	13	6.4	10	4.25	30.67	8.42	44.67	21.55	19.67	6.8	0.257453	0.440353	normal	0.819949	-0.140797	normal	0.745376	-0.177048	normal	0.996148	-0.00271808	normal	0.58098	0.236297	normal	0.797665	0.141191	normal	0.93853	-0.0547653	normal	0.00127985	1.46036	up
c129621.graph_c0	GRAS protein	352.67	10.85	160	5.82	168.67	6.41	169.33	5.55	199.67	4.25	117.67	4.28	342.33	12.96	414.67	15.86	631.33	22.24	160.33	5.64	111	4.11	128.67	4.53	1.9395e-07	-0.825698	normal	0.49477	0.199908	normal	9.17946e-10	0.909355	normal	0.222949	-0.265469	normal	0.129303	0.334074	normal	0.979314	0.0128906	normal	0.022023	0.512327	normal	0.0854735	-0.294589	normal
Brassinolide
c127566.graph_c1	BRI1	436	7.57	225.67	4.62	153.33	3.49	242	4.53	416	5.51	190.33	4.35	849.67	17.41	491	10.13	350.67	6.56	280	5.58	215	4.25	241	5.15	2.57312e-05	-0.644439	normal	0.0504788	-0.403283	normal	4.91178e-07	0.712967	normal	0.10053	0.268585	normal	0.308895	-0.200104	normal	0.117014	-0.327005	normal	0.325822	-0.27118	normal	6.57986e-21	-1.29665	down
c126750.graph_c0	BES1/BZR1-like protein	413.67	17.31	509	25.01	624.33	31.99	418	18.36	1036	30.32	633.33	31.37	226	11.57	276	14.34	211.67	10.09	306	14.57	773.33	38.24	535.67	25.39	4.20057e-05	0.591298	normal	0.00174516	0.415288	normal	0.485031	-0.132674	normal	4.79086e-16	0.815485	normal	0.00393973	-0.356625	normal	0.825948	0.05513	normal	0.993574	-0.00297576	normal	0.00370059	0.529551	normal
c110900.graph_c0	brassinosteroid insensitive 1-associated receptor kinase 1	51.33	9.97	80.33	18.32	82	19.53	27	5.73	61	8.6	61	14.1	25.33	5.93	193.33	46.16	339.67	73.88	15.33	3.38	54	12.56	22.67	5.07	0.00179498	0.912012	normal	0.807757	0.130842	normal	0.0591714	0.730663	normal	0.0969014	0.626497	normal	0.000660288	0.911032	normal	0.0337114	0.632233	normal	0.27736	0.39281	normal	0.143521	0.659913	normal
c127989.graph_c0	CYCD3.2	1338.33	59.91	1018.33	53.86	881	48.85	2169.33	103.63	1999	61.1	971	51.58	732	40.4	393	21.92	295.67	15.05	2053	105.33	904.33	48.59	869	44.34	0.528419	-0.0941026	normal	0.776199	-0.0675301	normal	1.69987e-28	-0.825826	normal	2.28512e-15	-0.645735	normal	0.037312	-0.269532	normal	0.049289	-0.231912	normal	0.490105	-0.11346	normal	9.37808e-05	0.514282	normal
c109629.graph_c0	TCH4	0.67	0.04	4	0.23	5.67	0.35	1.67	0.09	0	0	0	0	44.33	2.57	454.67	28	333	18.73	0	0	5.67	0.34	0	0	--	--	--	--	--	--	--	--	--	--	--	--	--	--	--	--	--	--	--	--	--	--	--	--
[truncated: 50 more columns]
