# Supplementary material for: Transcriptomic analysis reveals the formation mechanism of anemone-type flower in chrysanthemum
Source: BMC Genomics. 2022 Dec 22;23:846. doi: 10.1186/s12864-022-09078-3 (PMC9773529; doi:10.1186/s12864-022-09078-3)
Supplement: Supplementary file 9 — Additional file 9: Table S4. The DEGs encoding transcription factors related to plant hormone pathway. [file 12864_2022_9078_MOESM9_ESM.xls]

## Sheet: Sheet1
Additional file 9: Table S4. The DEGs encoding transcription factors related to plant hormone pathway.
Gene_ID	Gene_name	AD4-1_AD4-2_AD4-3_count	AD4-1_AD4-2_AD4-3_FPKM	AD5-1_AD5-2_AD5-3_count	AD5-1_AD5-2_AD5-3_FPKM	AD6-1_AD6-2_AD6-3_count	AD6-1_AD6-2_AD6-3_FPKM	AR4-1_AR4-2_AR4-3_count	AR4-1_AR4-2_AR4-3_FPKM	AR5-1_AR5-2_AR5-3_count	AR5-1_AR5-2_AR5-3_FPKM	AR6-1_AR6-2_AR6-3_count	AR6-1_AR6-2_AR6-3_FPKM	FD4-1_FD4-2_FD4-3_count	FD4-1_FD4-2_FD4-3_FPKM	FD5-1_FD5-2_FD5-3_count	FD5-1_FD5-2_FD5-3_FPKM	FD6-1_FD6-2_FD6-3_count	FD6-1_FD6-2_FD6-3_FPKM	FR4-1_FR4-2_FR4-3_count	FR4-1_FR4-2_FR4-3_FPKM	FR5-1_FR5-2_FR5-3_count	FR5-1_FR5-2_FR5-3_FPKM	FR6-1_FR6-3_FR6-2_count	FR6-1_FR6-3_FR6-2_FPKM	AD4-1_AD4-2_AD4-3_vs_AD5-1_AD5-2_AD5-3_DESeq2_FDR	AD4-1_AD4-2_AD4-3_vs_AD5-1_AD5-2_AD5-3_DESeq2_log2FC	AD4-1_AD4-2_AD4-3_vs_AD5-1_AD5-2_AD5-3_DESeq2_(FDR_0.01_FC_2)_regulated	AD5-1_AD5-2_AD5-3_vs_AD6-1_AD6-2_AD6-3_DESeq2_FDR	AD5-1_AD5-2_AD5-3_vs_AD6-1_AD6-2_AD6-3_DESeq2_log2FC	AD5-1_AD5-2_AD5-3_vs_AD6-1_AD6-2_AD6-3_DESeq2_(FDR_0.01_FC_2)_regulated	AR4-1_AR4-2_AR4-3_vs_AD4-1_AD4-2_AD4-3_DESeq2_FDR	AR4-1_AR4-2_AR4-3_vs_AD4-1_AD4-2_AD4-3_DESeq2_log2FC	AR4-1_AR4-2_AR4-3_vs_AD4-1_AD4-2_AD4-3_DESeq2_(FDR_0.01_FC_2)_regulated	AR4-1_AR4-2_AR4-3_vs_AR5-1_AR5-2_AR5-3_DESeq2_FDR	AR4-1_AR4-2_AR4-3_vs_AR5-1_AR5-2_AR5-3_DESeq2_log2FC	AR4-1_AR4-2_AR4-3_vs_AR5-1_AR5-2_AR5-3_DESeq2_(FDR_0.01_FC_2)_regulated	AR5-1_AR5-2_AR5-3_vs_AD5-1_AD5-2_AD5-3_DESeq2_FDR	AR5-1_AR5-2_AR5-3_vs_AD5-1_AD5-2_AD5-3_DESeq2_log2FC	AR5-1_AR5-2_AR5-3_vs_AD5-1_AD5-2_AD5-3_DESeq2_(FDR_0.01_FC_2)_regulated	AR5-1_AR5-2_AR5-3_vs_AR6-1_AR6-2_AR6-3_DESeq2_FDR	AR5-1_AR5-2_AR5-3_vs_AR6-1_AR6-2_AR6-3_DESeq2_log2FC	AR5-1_AR5-2_AR5-3_vs_AR6-1_AR6-2_AR6-3_DESeq2_(FDR_0.01_FC_2)_regulated	AR6-1_AR6-2_AR6-3_vs_AD6-1_AD6-2_AD6-3_DESeq2_FDR	AR6-1_AR6-2_AR6-3_vs_AD6-1_AD6-2_AD6-3_DESeq2_log2FC	AR6-1_AR6-2_AR6-3_vs_AD6-1_AD6-2_AD6-3_DESeq2_(FDR_0.01_FC_2)_regulated	FD4-1_FD4-2_FD4-3_vs_AD4-1_AD4-2_AD4-3_DESeq2_FDR	FD4-1_FD4-2_FD4-3_vs_AD4-1_AD4-2_AD4-3_DESeq2_log2FC	FD4-1_FD4-2_FD4-3_vs_AD4-1_AD4-2_AD4-3_DESeq2_(FDR_0.01_FC_2)_regulated
MADS-box TFs
c128331.graph_c1	MADS-box protein AGL18	848.33	62.33	716.67	63.14	539	48.88	535.33	43.18	787.67	42.12	397.33	34.93	1592.33	145.02	1890.33	172.45	761	62.39	605	49.78	539.67	45.02	445.67	37.05	0.655429	0.0803691	normal	0.0887477	-0.281514	normal	1.40293e-06	0.516612	normal	0.594082	0.0847991	normal	0.000129848	0.495781	normal	0.0925851	-0.237318	normal	0.000429095	0.448102	normal	1.08857e-20	-1.24657	down
c133882.graph_c1	MADS-box protein AP1	1004.67	85.06	1152.33	115.56	1861.33	195.84	627.33	57.26	852.33	52.28	939.33	95.44	348.33	36.53	397.67	42.22	608.33	58.9	376.67	36.89	367	37.56	707	69.02	1.30978e-07	0.504679	normal	8.06323e-14	0.809985	normal	2.24666e-07	0.533501	normal	0.898408	-0.0242981	normal	9.9917e-31	1.04727	up	3.5169e-18	0.859904	normal	2.11341e-19	0.983597	normal	2.25523e-21	1.16626	up
c110640.graph_c0	MADS-box protein AG1	1967	208.03	474.33	53.72	141.67	15.68	155.67	17.76	96.33	6.48	100	10.78	3868.67	471.46	2642	320.01	1764.33	172.11	117.33	15.96	43	5.16	7.33	0.95	8.53026e-46	-1.71366	down	8.92923e-15	-1.50809	down	6.2083e-247	3.48567	up	4.51976e-08	-1.09911	down	4.9629e-64	2.75678	up	0.00720129	0.675265	normal	0.113363	0.489971	normal	4.71907e-34	-1.33202	down
c109572.graph_c0	MADS-box protein AG1	128	26.85	37	9.32	5.33	1.48	9.33	2.24	0.33	0.03	0	0	388.67	99.26	439.67	115.48	238	55.44	20.33	5.06	2	0.55	0	0	8.32684e-08	-1.41166	down	4.15428e-05	-1.67549	down	2.96905e-25	3.31487	up	--	--	--	3.21882e-17	2.99037	up	--	--	--	--	--	--	3.87001e-27	-1.92124	down
c121450.graph_c1	MADS-box protein defh21	63	4.4	11	0.95	3.33	0.31	2.67	0.21	22	0.99	1	0.09	54.67	4.87	51.33	4.75	63	5.2	34	2.87	17.67	1.53	31.67	2.67	2.56104e-06	-1.95014	down	--	--	--	1.63525e-14	3.47841	up	--	--	--	--	--	--	--	--	--	--	--	--	0.751	-0.135076	normal
c132658.graph_c0	MADS-box protein FUL	384.67	21.79	255.67	19.06	256.67	19.77	88.67	5.98	144.33	6.52	105.67	7.72	209	16	215.33	15.47	242.67	15.37	93	5.2	70	4.82	77.67	5.46	0.151844	-0.256465	normal	0.665667	0.126112	normal	1.76079e-30	1.92975	up	0.374978	0.26393	normal	1.03041e-15	1.35443	up	0.433012	0.236646	normal	4.11646e-14	1.24113	up	0.00300988	0.512679	normal
c120546.graph_c0	MADS-box protein GDEF1	200.67	11.12	48.33	3.18	5.67	0.39	5	0.29	1.33	0.09	0.33	0.03	588.33	40.55	309	21.83	321.67	20.74	3.67	0.25	4.33	0.31	5	0.31	7.3267e-15	-1.69447	down	2.21543e-08	-2.0672	down	2.00787e-42	4.62391	up	--	--	--	0.0662931	0.670425	normal	--	--	--	--	--	--	9.84977e-28	-1.86624	down
c68623.graph_c0	MADS-box protein MADS27	46.33	2.74	59.67	3.57	69.33	4.31	54.67	3.49	76.67	2.79	87	6.37	10	0.81	12.67	1.01	19.67	1.26	39.67	2.59	36	2.42	36.67	2.11	0.0944511	0.602101	normal	0.501134	0.301896	normal	0.449613	-0.327163	normal	0.898741	-0.062482	normal	0.442782	0.30178	normal	0.00086883	0.865131	normal	0.490561	-0.27593	normal	0.000324675	1.71781	up
c130103.graph_c1	MADS-box protein SOC1	170.33	25.97	61.33	10.36	10.67	1.82	21	6.89	33.67	6.06	20.67	4.16	426.33	88.15	609.33	184.73	318.33	86.43	8.67	2.68	7.67	2.34	4.67	0.55	5.00281e-05	-1.09813	down	7.62255e-07	-1.7911	down	1.78478e-07	2.36678	up	0.78856	0.176517	normal	0.000175903	1.19316	up	0.993494	0.00626102	normal	0.254759	-0.607561	normal	1.14694e-22	-1.6543	down
c132332.graph_c0	MADS-box protein SVP	8.33	0.49	5.67	0.42	9.33	0.64	10	0.72	14.67	0.65	5.33	0.36	79.33	5.33	598.67	42.73	1232.67	82.72	11.33	0.78	12.33	0.87	6.67	0.5	--	--	--	--	--	--	--	--	--	--	--	--	--	--	--	--	--	--	--	--	--	--	--	--
TCP TFs
c132324.graph_c0	Flower asymmetry transporter CYC2a	14.67	0.8	27	1.81	39.67	2.54	289	18.68	442.67	18.59	330	23.19	9.67	0.63	16.67	1.14	25.33	1.64	224.67	15.85	130	9.59	436.67	30.98	0.0506216	0.981524	normal	0.209718	0.556785	normal	1.47328e-63	-4.19051	down	0.554735	0.110978	normal	7.04794e-54	-3.06119	down	0.0240684	0.339058	normal	2.76525e-54	-2.84083	down	0.705614	0.286676	normal
c134768.graph_c1	Flower asymmetry transporter CYC2d	210.33	7.93	103.33	4.66	89.67	4.2	720.67	28.93	755	20.03	445	20.05	7.67	0.36	5	0.24	10.67	0.47	1185	51.07	295	13.37	649.33	28.13	0.000899311	-0.696535	normal	0.892218	-0.0696269	normal	3.27959e-56	-1.89228	down	2.59705e-05	-0.422601	normal	6.57399e-52	-2.1133	down	0.98288	0.00666346	normal	1.32136e-48	-2.19688	down	8.17924e-33	4.1725	up
c121305.graph_c0	Transcription factor TCP2	1285.67	75.36	1427.67	98.91	1170	84.87	1690.33	105.71	3004.67	122.64	1776.67	124.03	384	28.02	243	17.99	218	14.58	1149	77.2	907.67	63.41	1028.33	69.1	2.03607e-06	0.452904	normal	0.264967	-0.150831	normal	5.12087e-11	-0.526911	normal	8.25508e-05	0.319062	normal	9.63494e-06	-0.393889	normal	0.913338	0.0215214	normal	2.07816e-10	-0.572722	normal	4.95044e-14	1.35751	up
c121785.graph_c1	Transcription factor TCP4	1670.67	82.11	2215	127.57	2085.33	125.71	2078.67	107.85	2868	97.48	1389	80.77	496.67	30.16	342	20.75	329.33	18.42	1767	98.61	1289	75.16	1154	64.41	9.89973e-12	0.695653	normal	0.821089	0.0465563	normal	2.44592e-06	-0.434397	normal	0.736065	-0.0406731	normal	0.00113694	0.296165	normal	0.020329	-0.260185	normal	1.76925e-08	0.596001	normal	1.93814e-13	1.3732	up
MYB TFs
c100596.graph_c0	Transcription factor CPC	5.67	0.77	8.67	1.5	9	1.64	14.67	2.3	82	9.02	60	10.47	2.67	0.49	1.33	0.25	1	0.17	23.67	4.01	27.67	4.85	11.67	1.97	--	--	--	--	--	--	--	--	--	2.24565e-08	1.82997	up	1.16492e-09	-1.95237	down	0.643748	0.204975	normal	4.27786e-10	-2.06952	down	--	--	--
c130404.graph_c0	Transcription factor DUO1	7.67	0.43	19.33	1.4	3	0.22	0.67	0.05	0.33	0.02	1.67	0.12	74.33	5.43	369.67	28.03	143.33	9.93	3	0.21	3	0.23	2	0.14	--	--	--	--	--	--	--	--	--	--	--	--	--	--	--	--	--	--	--	--	--	1.08027e-09	-3.17962	down
c123536.graph_c0	Transcription factor GAMYB	602.33	17.63	336.67	13.09	379	14.79	169	5.5	327.33	6.89	253.33	9.69	1518.67	53.08	1579.67	56.75	1127.33	36.04	182.33	6.7	249	8.87	421.67	16.22	0.00138774	-0.508524	normal	0.188895	0.280799	normal	5.91697e-35	1.6673	up	0.0686527	0.371813	normal	2.17171e-05	0.745188	normal	0.0265694	0.43683	normal	0.000370441	0.583766	normal	1.52448e-42	-1.67772	down
c116834.graph_c0	Transcription factor MYB108	7.33	0.4	9.33	0.6	17.67	1.18	9.33	0.54	6.33	0.28	8	0.53	32	2.05	405.67	27.17	1428	87.99	7.33	0.46	37.67	2.43	11.67	0.73	--	--	--	0.237267	0.653928	normal	--	--	--	--	--	--	--	--	--	--	--	--	0.179082	0.700177	normal	--	--	--
c113949.graph_c0	Transcription factor MYB15	20	1.44	21	1.75	28	2.49	12.33	0.95	25.33	1.07	25	2.12	74.33	6.55	95.33	8.49	146.67	11.94	19.33	1.61	70.67	6.02	6	0.49	0.637473	0.313708	normal	0.558501	0.383792	normal	--	--	--	--	--	--	0.495063	0.371507	normal	0.141022	0.632044	normal	0.855748	0.140053	normal	9.4834e-08	-2.07918	down
c135813.graph_c1	Transcription factor MYB17	2142	87.76	2370	110.73	1458.33	69.93	3032	126.77	5113	134.06	3007.67	140.01	998.67	47.67	929.67	41.89	833.33	35.8	2987	122.87	8168.67	357.25	1890.67	77.49	1.53422e-05	0.458057	normal	7.26877e-07	-0.555605	normal	1.70789e-14	-0.646675	normal	0.174645	0.17883	normal	0.00503901	-0.365432	normal	0.926831	0.0563816	normal	0.00371411	-0.87715	normal	0.000257061	0.705161	normal
c115353.graph_c0	Transcription factor MYB4	10.67	0.82	41.67	3.53	29	2.6	113.67	8.4	426.67	23.71	22.67	1.93	0	0	14.67	1.34	21.33	1.71	186.33	15.74	343.67	29.9	202	16.87	2.52607e-05	1.93567	up	0.601484	-0.317789	normal	6.06494e-24	-3.21833	down	9.22801e-18	1.50588	up	2.66684e-10	-2.05962	down	4.99675e-12	-2.27951	down	0.693933	0.262067	normal	--	--	--
c120744.graph_c0	Transcription factor MYB52	30.33	1.81	16.33	1.14	3	0.22	6.67	0.41	6.67	0.27	3.67	0.26	80	5.71	204.67	15	530.33	35.26	4	0.28	5	0.36	0.33	0.02	0.326373	-0.519332	normal	--	--	--	0.000544577	1.69137	up	--	--	--	--	--	--	--	--	--	--	--	--	3.41007e-06	-1.62327	down
c135465.graph_c0	Transcription factor MYB73	606.33	56.98	24	2.99	12.33	2.65	2.67	0.58	8.33	0.63	3	0.37	510	60.2	292	41.24	290	35.96	2.67	0.34	6.33	1.25	4.33	0.79	1.1158e-25	-3.87484	down	0.316804	-0.569991	normal	9.33468e-78	6.57901	up	--	--	--	0.000680587	1.35299	up	--	--	--	--	--	--	0.84289	-0.158563	normal
c117605.graph_c0	Transcription factor MYB8	674	50.01	378	31.92	466.33	40.61	774.33	63.09	458.67	22.81	154.33	12.92	167.67	15.69	94.33	8.43	108.67	8.75	953	88.47	314.67	27.55	161	12.88	2.45697e-05	-0.519788	normal	0.00431044	0.424091	normal	0.00304945	-0.336261	normal	7.61205e-29	-1.2298	down	0.0118534	0.366325	normal	7.29331e-06	-0.757213	normal	9.78453e-23	1.54022	up	4.63009e-16	1.60748	up
c134481.graph_c0	Transcription factor MYB97	598	22.36	5.67	0.26	5.33	0.25	2.33	0.1	0	0	0	0	388.67	18.91	354.33	16.94	644	28.2	0.33	0.02	2.67	0.12	1	0.04	1.23172e-34	-5.34657	down	--	--	--	0.0075202	1.70463	up	--	--	--	--	--	--	--	--	--	--	--	--	0.870983	0.137582	normal
c136462.graph_c0	Transcription factor PHL8	75.67	4.92	168.33	11.55	208.33	15.8	207	14.34	507.67	22.01	435	31.3	54.33	4.07	70.67	5.36	42.33	2.85	116.67	7.92	354.67	25.84	257	17	6.58787e-09	1.38981	up	0.0692797	0.413812	normal	3.60374e-13	-1.51834	down	2.31222e-08	0.768495	normal	4.92197e-08	-0.86944	normal	0.000193756	0.538852	normal	3.09083e-11	-1.00375	down	0.688412	0.174232	normal
c101924.graph_c0	Transcription factor RADIALIS	5	0.66	1.67	0.25	4.67	0.73	11.33	1.62	64	6.44	88	13.6	0.33	0.05	0.33	0.06	0.33	0.05	0	0	2	0.3	5	0.79	--	--	--	--	--	--	--	--	--	5.76077e-07	1.8142	up	6.49613e-14	-2.61758	down	6.75346e-05	0.974767	normal	3.66435e-21	-3.07176	down	--	--	--
bHLH TFs
c127146.graph_c0	Transcription factor BEE1	61.33	5.09	163.33	17.12	75.67	8.58	31.67	2.94	1.33	0.05	0.33	0.06	32.67	3.83	280.67	33.01	405	41.13	2.67	0.26	5.67	0.69	0	0	0.00605023	1.43873	up	0.21205	-0.666927	normal	0.0529287	0.757342	normal	8.31511e-12	-3.17157	down	9.46263e-45	4.46367	up	--	--	--	1.62032e-25	3.71454	up	0.227295	0.579877	normal
c130108.graph_c1	Transcription factor bHLH144	1323.67	42.5	1247.67	47.43	1535.33	60.86	1841	62.94	1729.67	39.83	986.67	37.74	384.67	15.26	396.33	15.83	397.33	14.71	1304	48.31	777.67	29.92	988.67	36.47	0.0583618	0.216962	normal	7.67797e-05	0.426044	normal	4.22506e-15	-0.606069	normal	1.37537e-13	-0.556523	normal	0.188875	0.16152	normal	0.687182	-0.0650475	normal	2.34202e-12	0.647676	normal	1.52572e-29	1.43085	up
c128289.graph_c0	Transcription factor bHLH18	13	0.62	2	0.12	1.33	0.09	3.67	0.2	1	0.06	0	0	28	1.6	50	3.02	59.33	3.42	2.67	0.15	0.33	0.02	0.67	0.04	--	--	--	--	--	--	--	--	--	--	--	--	--	--	--	--	--	--	--	--	--	0.00699897	-1.33576	down
c137439.graph_c0	Transcription factor bHLH2	232.67	5.86	669.33	19.53	464.33	14.19	713.33	18.74	1961	35.69	874.33	25.73	111.33	3.5	158	5	201	5.83	1222.33	34.75	2181	64.53	1326.67	37.46	7.50478e-34	1.78348	up	0.00962383	-0.381625	normal	1.42763e-37	-1.70667	down	4.8909e-26	1.0246	up	4.02804e-18	-0.938539	normal	2.12653e-05	-0.455652	normal	6.83691e-15	-0.873183	normal	0.0062688	0.703044	normal
c129073.graph_c0	Transcription factor bHLH30	19.33	1.05	28.67	1.86	118.33	7.97	58	3.42	153	5.5	76	4.93	5.67	0.39	1.33	0.1	3.33	0.82	39.33	2.46	27.33	1.83	16.67	1.04	0.0821775	0.790208	normal	2.90481e-13	1.90671	up	3.52002e-06	-1.57648	down	0.00292936	0.778754	normal	5.28724e-08	-1.43159	down	0.706673	-0.154569	normal	0.0226138	0.599842	normal	0.0647661	1.17397	normal
c125022.graph_c0	Transcription factor bHLH47	69.67	9.02	33.33	6.31	19	4.26	41.67	7.47	41.33	5.55	11.67	2.96	141	20.21	143.33	19.23	130.33	16.24	62.33	14.63	42	10.21	42.33	9.1	0.0798705	-0.691731	normal	0.330515	-0.51086	normal	0.182119	0.539583	normal	0.348446	-0.41056	normal	0.66046	0.22893	normal	0.0864648	-0.719751	normal	0.447784	0.457345	normal	1.91639e-06	-1.33298	down
c117210.graph_c0	Transcription factor bHLH53	8.67	0.53	4.67	0.34	2.33	0.17	1.67	0.11	1.33	0.06	1	0.07	61.67	4.51	140	10.47	68.33	4.61	2.67	0.18	1.67	0.12	0.33	0.02	--	--	--	--	--	--	--	--	--	--	--	--	--	--	--	--	--	--	--	--	--	5.09483e-10	-2.85754	down
c123531.graph_c0	Transcription factor bHLH66	74	6.96	20	2.31	28	3.69	19.33	2.8	49	4	36	4.23	122	17.37	229.67	33.05	192.33	25.41	21.33	2.29	44	5.63	94.67	11.79	9.75921e-06	-1.46942	down	0.37226	0.473377	normal	1.49917e-06	1.63107	up	0.050564	0.829039	normal	0.147635	-0.589672	normal	0.818212	0.138567	normal	0.629418	-0.270784	normal	3.85063e-05	-1.0367	down
c126539.graph_c0	Transcription factor bHLH68	19.33	0.77	11.33	0.54	7.33	0.37	13	0.56	14.67	0.48	16.33	0.79	37	1.83	68	3.48	81.67	3.78	23	1.06	5.33	0.25	19.33	0.89	0.586409	-0.37264	normal	--	--	--	--	--	--	--	--	--	0.94802	0.0530556	normal	0.46093	0.413884	normal	--	--	--	0.00776785	-1.18267	down
c123400.graph_c0	Transcription factor bHLH71	454.33	20.5	271	15.07	354	20.45	472	23.78	508.67	16.17	373	20.52	89	5.14	37.67	2.28	64.33	3.33	1297.67	68.29	230.33	12.47	307	16.69	0.00259032	-0.433997	normal	0.000960489	0.502935	normal	0.261263	-0.180593	normal	0.00370949	-0.408188	normal	0.290226	-0.20251	normal	0.0252225	0.341765	normal	0.856051	-0.0515516	normal	6.02337e-23	1.95939	up
c130951.graph_c0	Transcription factor MYC2	413.33	15.53	194.67	8.51	40.33	1.85	532.33	21.07	291.33	7.61	52.67	2.31	13	0.6	5.33	0.26	1	0.05	449.67	18.86	20.67	0.93	18.33	0.75	1.45319e-06	-0.785813	normal	4.7771e-15	-1.90485	down	0.00012958	-0.484412	normal	3.58569e-31	-1.33892	down	0.833031	0.0648868	normal	5.45923e-16	-1.55774	down	0.572701	-0.293409	normal	1.58239e-14	4.00413	up
c135734.graph_c0	Transcription factor MYC2-LIKE	3093	93.85	1191.33	42.49	294.67	11.08	5077	163.57	1872.67	40.01	342.67	12.4	818.33	31.07	188.33	7.18	116	4.05	7582.33	262.7	945	34.29	657.67	22.85	9.09898e-06	-1.05143	down	8.54824e-09	-1.61286	down	2.32444e-35	-0.844942	normal	1.23749e-128	-1.91812	down	0.990234	-0.00645596	normal	6.15454e-51	-1.6377	down	0.504954	-0.182921	normal	5.84463e-13	1.51165	up
c105341.graph_c0	Transcription factor PRE5	764.33	64.99	1502	149	2066.33	213.66	3416.67	306.75	5164.33	311.75	3878.67	387.53	441.33	44.5	1699.67	180.38	1312.67	125.72	2081.67	200.99	3293.67	330.41	4230	407.35	8.85899e-24	1.25125	up	2.53451e-05	0.573033	normal	4.16867e-125	-2.26221	down	0.104282	0.130791	normal	1.57048e-38	-1.13211	down	9.84865e-05	0.317935	normal	4.51166e-14	-0.870177	normal	0.416097	0.464711	normal
c116456.graph_c0	Transcription factor PRE6	136.33	6.29	164.67	8.97	74	4.16	127.67	6.43	327	10.54	151.33	8.3	19.33	2.77	18.33	1.97	10	1.13	244	13.64	100	6.65	211	11.97	0.00429284	0.571222	normal	0.000108784	-0.929309	normal	0.914104	-0.0399501	normal	1.65794e-07	0.849875	normal	0.102401	-0.319898	normal	0.0901592	-0.334718	normal	0.00010101	-0.916497	normal	3.16354e-13	2.34368	up
c113984.graph_c0	Transcription factor SPATULA	222.67	11.14	84.67	4.98	59.67	3.64	139	7.37	88.67	3.15	27.33	1.63	50.67	3.16	15	0.94	15.33	0.88	157	8.93	83.33	4.95	19	1.08	1.38099e-07	-1.05668	down	0.367456	-0.337299	normal	0.0108023	0.531842	normal	1.22018e-06	-1.06903	down	0.0494978	0.523458	normal	0.0126099	-0.771034	normal	0.0034566	0.953011	normal	5.33014e-09	1.69344	up
c127126.graph_c0	Transcription factor UNE10	308	11.36	473	20.7	410	20.5	662	26.92	1676	43.32	1128.33	49.96	85	4.32	24.67	1.35	14	1.02	385.67	18.11	461.33	22.65	274.33	13.31	1.15492e-10	0.917743	normal	0.828048	-0.0651044	normal	9.35507e-31	-1.23685	down	4.10166e-13	0.771307	normal	5.41429e-17	-1.06707	down	0.604158	0.22019	normal	7.04409e-20	-1.37078	down	3.42912e-09	1.44971	up
Zinc finger protein family
c109250.graph_c0	dof zinc finger protein DOF1.2	32	2.52	92	8.44	67.33	6.34	2	0.17	14.67	0.77	20.67	1.88	140	12.7	499	48.35	410	35.44	0.67	0.06	6.33	0.6	18.67	1.64	0.0349787	1.34888	normal	0.811299	-0.205724	normal	1.00118e-07	2.77816	up	--	--	--	6.1294e-05	1.56449	up	0.0454645	0.818126	normal	4.03142e-06	1.42221	up	0.0334786	-1.65384	normal
c133160.graph_c0	dof zinc finger protein DOF11	115.33	4.27	46.33	2.04	31.33	1.47	54.67	2.15	51	1.32	21	0.92	183.67	8.4	138.33	6.4	130	5.5	51.67	2.19	26	1.17	27.33	1.16	0.000197352	-0.96421	normal	0.5031	-0.34777	normal	0.000319331	0.903042	normal	0.108616	-0.548376	normal	0.21568	0.449967	normal	0.418076	-0.382022	normal	0.36905	0.465006	normal	1.48016e-06	-1.00932	down
c121957.graph_c0	dof zinc finger protein DOF12	157.67	7.62	88.33	5.16	68	4.11	14	0.72	19	0.68	7.67	0.45	267.33	16.21	238.67	14.68	146.67	8.22	19	1.07	10.33	0.59	11.33	0.64	0.0843094	-0.481869	normal	0.631813	-0.227745	normal	5.69379e-27	3.11222	up	--	--	--	5.00579e-14	2.22685	up	--	--	--	2.91732e-14	2.43358	up	3.29222e-09	-1.10796	down
c116726.graph_c0	dof zinc finger protein DOF2	752.33	48.12	1505.67	111.99	1439.67	112.63	1274	85.63	3926.33	173.08	2584.67	193.76	225.67	17.13	219.33	16.82	110.67	8.07	752.33	54.02	1690	124.29	1286.67	91.86	5.64521e-28	1.28032	up	0.731556	0.0641531	normal	1.4611e-14	-0.872534	normal	4.6237e-47	1.11685	up	2.88213e-19	-0.709149	normal	0.100342	0.16329	normal	9.75755e-22	-0.814532	normal	3.6136e-17	1.39254	up
c116094.graph_c0	dof zinc finger protein DOF5.4	77.67	5.28	209	16.88	170	14.4	288.67	21.12	701	33.11	372.33	30.22	69.33	5.8	87.67	7.36	83.67	6.53	314	24.73	499.67	40.75	354.33	27.85	1.00208e-19	1.7025	up	0.604403	-0.157377	normal	3.66795e-33	-1.99198	down	1.85793e-10	0.75237	normal	2.26728e-15	-1.02597	down	0.599452	-0.123231	normal	6.20086e-11	-1.05487	down	0.63197	-0.169657	normal
c119642.graph_c0	GATA transcription 12	5.33	0.29	48.67	3.19	15.33	1.06	1	0.06	0	0	3.33	0.21	185.67	12.04	1524.33	104.22	764.33	47.49	0.33	0.02	14.67	0.98	7	0.43	5.54721e-09	2.87367	up	0.0129474	-1.07492	normal	--	--	--	--	--	--	2.50439e-18	3.10706	up	--	--	--	--	--	--	--	--	--
c124039.graph_c0	GATA transcription 9	178	22.05	152.33	22.85	96.33	15.91	383.67	52.57	359.33	29.33	259.33	40.23	30	6.01	12.67	3.72	19.33	4.45	190.33	34.82	96.33	20.72	80.33	16.56	0.708327	0.0975873	normal	0.124005	-0.484613	normal	5.82125e-20	-1.23971	down	1.56e-05	-0.65878	normal	0.0269825	-0.455802	normal	0.0923049	0.358301	normal	8.19495e-09	-1.28844	down	1.34085e-13	2.10916	up
c127860.graph_c0	Zinc finger protein BALDIBIS	670.33	23.82	388	16.49	402.33	17.83	696.33	26.39	878.33	22.54	497.67	21.25	210.67	9.33	81.33	3.67	74	3.04	1096.33	44.82	314.33	13.44	524.33	21.51	0.000288619	-0.466216	normal	0.371992	0.179786	normal	0.203875	-0.191411	normal	0.418443	-0.128199	normal	1.00776e-05	-0.525881	normal	0.713269	-0.0739595	normal	0.0581607	-0.278047	normal	3.09628e-17	1.29425	up
NAC TFs
c130577.graph_c0	Transcription factor NAC100	92	4.39	104.33	6	23.33	1.41	4.67	0.23	22.33	0.67	12.33	0.69	386	22.1	580.33	35.34	253.33	13.8	15	0.8	19.33	1.07	21.67	1.17	0.536832	0.407476	normal	0.0497055	-0.980467	normal	3.76255e-19	3.57298	up	--	--	--	2.10823e-13	2.28052	up	--	--	--	0.250526	0.617024	normal	1.65042e-05	-2.10356	down
c112017.graph_c0	Transcription factor NAC104	166	16.94	105	12.31	298	34.92	81	7	36.67	2.67	74.33	8.66	195.67	23.12	409.67	49.03	311.33	34.66	139	11.76	72.67	8.35	344	37.78	0.212007	-0.335411	normal	2.34917e-11	1.48485	up	2.98535e-05	0.87731	normal	2.63654e-07	-1.44945	down	2.91579e-12	1.81404	up	1.89488e-06	1.37625	up	2.17104e-05	1.51409	up	0.0358867	-0.542413	normal
c114812.graph_c0	Transcription factor NAC21/22	11.67	0.64	28.67	1.9	145	10.08	16.33	1	125.67	4.59	161.67	10.91	19	1.36	9.67	0.69	4	0.28	15	1	135.33	9.37	94	6.4	0.00329026	1.43741	up	5.65857e-19	2.19055	up	--	--	--	1.65292e-10	2.05176	up	0.000276405	-1.09502	down	2.81622e-08	1.12382	up	0.703509	-0.126525	normal	0.0976927	-0.96411	normal
c110375.graph_c0	Transcription factor NAC25	778.33	35.68	117.67	6.78	36.67	2.12	3.33	0.17	1	0.02	0.33	0.02	1228.33	76.4	1540.33	101.05	1218.33	71.4	0.33	0.02	21	1.25	2.33	0.12	0.000858826	-1.84619	down	0.145981	-0.788808	normal	0.0587579	1.21711	normal	--	--	--	7.11134e-32	3.93124	up	--	--	--	9.39544e-12	2.65155	up	1.67801e-06	-1.04898	down
c115971.graph_c0	Transcription factor NAC25	1529.33	109.21	177	15.89	20.33	1.75	23	1.87	0.33	0.01	0	0	3650.33	328.51	616.67	57.77	147	12.44	28.67	2.46	8.67	0.8	5	0.38	3.67794e-19	-2.61331	down	0.00197237	-1.39691	down	9.55662e-42	5.13119	up	--	--	--	4.77413e-59	4.98129	up	--	--	--	--	--	--	9.2409e-24	-1.62751	down
c129932.graph_c0	Transcription factor NAC56	452.67	22.2	270.33	15.44	107.33	6.59	17	0.99	92	3.18	77.33	5.18	1247	76.72	2192.67	141.16	3057.67	183.71	9	0.51	44.33	2.78	57.67	3.54	0.325078	-0.386861	normal	3.05345e-06	-1.11048	down	3.72126e-85	4.39792	up	8.16315e-06	1.56896	up	8.16424e-07	1.68868	up	0.0792238	0.535432	normal	0.107516	0.456199	normal	2.4822e-31	-1.79379	down
c114341.graph_c0	Transcription factor NAC83	1173.67	79.06	500	39.37	179.33	14.91	336.67	23.91	637	30.11	347.67	27.08	2699.33	222.92	1097	91.74	1032.33	77.56	288	21.21	215	16.22	182.67	12.88	2.12566e-13	-0.89486	normal	3.31789e-17	-1.29614	down	1.75339e-54	1.63896	up	0.0008698	0.437355	normal	0.0647386	0.291136	normal	0.643616	-0.127976	normal	3.42867e-06	-0.868169	normal	6.53465e-29	-1.56554	down
c115061.graph_c0	Transcription factor NAC86	67.67	4.05	28.33	1.99	0.33	0.02	94.67	6	5.33	0.22	1.33	0.09	43	3.3	71.33	7.19	65.33	7.05	78	5.48	35.33	2.54	5.33	0.42	0.0106109	-0.896245	normal	8.11078e-09	-2.36109	down	0.0402566	-0.582747	normal	5.83669e-29	-3.86394	down	2.9234e-07	1.86604	up	--	--	--	--	--	--	0.413008	0.306095	normal
WRKY TFs
c136954.graph_c0	Transcription factor WRKY31	52.67	1.79	44.67	1.83	26.67	1.16	27.67	1.01	50.33	1.23	21.67	0.91	174	7.32	559	24.1	293.67	11.58	17	0.69	82	3.38	23	0.91	0.857359	0.0871831	normal	0.317028	-0.484236	normal	0.0587048	0.716656	normal	0.453646	0.336732	normal	0.299692	0.403042	normal	0.502553	-0.335052	normal	0.72789	0.236503	normal	2.96151e-10	-1.97611	down
c114420.graph_c0	Transcription factor WRKY31	85	3.53	124.67	6.14	17.33	0.97	6	0.29	0	0	5.67	0.28	555.33	28.1	2056.33	109.43	615.33	30.78	16	0.78	22.33	1.14	4.67	0.21	0.366171	0.648431	normal	0.110942	-0.786795	normal	0.000285615	2.20336	up	--	--	--	3.64248e-06	1.71903	up	--	--	--	--	--	--	5.51337e-07	-2.6187	down
c137774.graph_c0	Transcription factor WRKY4	57	1.86	115.33	4.48	24.67	1.01	14.67	0.51	3.67	0.09	2	0.08	525	20.69	2099.33	85.81	552.33	20.55	6.33	0.24	18.33	0.72	7.67	0.28	0.079201	1.06689	normal	0.04598	-0.992174	normal	0.000362421	1.55139	up	--	--	--	3.86481e-09	2.19279	up	--	--	--	2.19993e-05	1.7561	up	4.46025e-12	-3.17189	down
c130954.graph_c0	Transcription factor WRKY42	124	7.93	131.67	10.33	135.33	11.42	115.33	8.41	123.33	5.56	66.33	4.89	29.67	2.12	38.33	2.91	42	2.87	67.33	4.66	39.33	2.79	48.33	3.63	0.0845897	0.389453	normal	0.644398	0.162327	normal	0.954212	-0.0246674	normal	0.175135	-0.352389	normal	0.000881536	0.684996	normal	0.745395	-0.134416	normal	7.16119e-06	0.973122	normal	5.83056e-09	1.65668	up
c132953.graph_c0	Transcription factor WRKY48	114.33	7.11	90.33	6.38	34	2.4	53.33	3.79	109	4.08	32	2.1	353.33	27.92	312.33	21.04	203.33	15.15	220.67	17.68	117.33	8.69	13	0.78	0.961168	-0.0198659	normal	0.000316867	-1.10424	down	0.000382744	0.918255	normal	0.150226	0.44786	normal	0.187626	0.4047	normal	0.00516277	-0.800385	normal	0.903122	0.0888868	normal	6.77699e-24	-1.95807	down
c126202.graph_c1	Transcription factor WRKY57	13.33	0.84	23.67	1.44	29.33	2.01	9	0.63	26	0.94	20.67	1.33	55.33	3.84	108.33	7.96	123.67	8.74	7.67	0.45	40.33	2.53	62	3.78	0.0458278	0.996429	normal	0.579319	0.334509	normal	--	--	--	0.158775	0.771106	normal	0.448477	0.374875	normal	0.602973	0.297576	normal	0.474568	0.392264	normal	6.08459e-09	-2.24631	down
Oher DETFs
c107576.graph_c0	Elongation factor 1-delta1	8.33	0.64	7	0.6	2.33	0.23	3.67	0.28	2	0.12	1	0.08	116.33	10.25	593.33	53.71	355	29.6	1	0.08	6.33	0.66	0.67	0.06	--	--	--	--	--	--	--	--	--	--	--	--	--	--	--	--	--	--	--	--	--	2.45227e-20	-3.83584	down
c142136.graph_c0	TALE protein	603.33	68.2	537.33	71.31	683.67	95.14	573.33	69.4	1249.67	100.49	975.67	131.07	340.67	47.55	150.67	21.36	143	18.18	485.33	62	540.67	72.58	649	82.97	0.338587	0.145763	normal	0.00299238	0.457398	normal	0.729014	-0.0607865	normal	1.0462e-11	0.651931	normal	2.87749e-07	-0.565312	normal	0.000121732	0.376752	normal	0.000201033	-0.483929	normal	0.0287581	0.446572	normal
c119012.graph_c1	transcription elongation factor TFIIS	549	24.06	400.33	20.7	285.67	15.45	461.33	21.33	426.67	13.34	214.33	11.21	734.33	39.09	2557	140.45	2103	106.32	494.67	25.16	212	11.34	201.33	10.21	0.344234	-0.151183	normal	0.0645116	-0.342589	normal	0.483599	0.116368	normal	3.40831e-06	-0.565644	normal	0.000119386	0.516889	normal	0.182129	-0.254393	normal	0.0288748	0.417663	normal	0.00215926	-0.716334	normal
c128726.graph_c0	Transcription factor HY5	203.67	31.17	561.33	91.52	762	133.02	501.33	75.69	1581.33	163.42	1022	168.82	251	46.49	203	32.61	176.67	24.08	983.33	166.44	543.33	97.54	1271	207.43	7.36921e-42	1.75447	up	7.53136e-07	0.560205	normal	1.86262e-25	-1.41968	down	1.00336e-27	1.21153	up	3.162e-16	-0.878413	normal	0.72518	0.0696387	normal	0.000137462	-0.398771	normal	0.00136896	-0.631001	normal
c118212.graph_c0	Transcription factor ICE1	509.33	27.75	174.67	11.04	136.67	9.26	356.67	20.93	310.67	12.25	164	10.55	160	10.87	74.33	5.12	48.67	3.07	660	41.53	163.33	10.6	138.67	8.62	7.098e-16	-1.20793	down	0.49616	-0.208622	normal	0.00776608	0.363435	normal	2.31228e-06	-0.643726	normal	0.390184	-0.199879	normal	0.454937	-0.185064	normal	0.400603	-0.228815	normal	1.45175e-15	1.29545	up
c132792.graph_c0	Two-component response regulator APRR5	1032.33	31.37	468	15.78	940.67	32.48	1473	44.03	1081	22.89	1390.33	46.84	208.33	7.92	243.33	8.31	145.67	4.7	241	7.84	990.67	33.44	635.33	20.44	4.82318e-12	-0.838013	normal	9.22387e-16	1.10313	up	4.79825e-11	-0.63368	normal	6.40643e-29	-0.916325	normal	4.92501e-07	-0.553068	normal	6.90574e-24	1.07909	up	0.00037756	-0.525777	normal	4.77498e-22	1.92482	up
c143646.graph_c0	Two-component response regulator ARR1	86.67	3.73	49	2.59	34.33	1.87	50.67	2.37	40.67	1.36	19.33	1.02	28.67	1.57	15.33	0.85	10.67	0.54	41.33	2.08	16.67	0.9	29.33	1.48	0.199745	-0.449163	normal	0.507105	-0.329624	normal	0.0819446	0.57874	normal	0.0566913	-0.661233	normal	0.030883	0.714168	normal	0.607271	-0.28176	normal	0.129948	0.654882	normal	0.000977105	1.15221	up
c115794.graph_c0	Two-component response regulator ARR5	23	1.8	7.33	0.68	7.67	0.72	42.33	3.46	103	5.27	103.67	9.51	34.33	3.25	9.33	0.89	3.67	0.33	59.67	5.33	113.67	10.41	94.67	8.33	0.0533091	-1.10163	normal	--	--	--	0.0260955	-0.893647	normal	0.0238096	0.678698	normal	6.76736e-13	-2.2571	down	0.00205528	0.743502	normal	1.26385e-22	-2.95052	down	0.0575968	-0.842008	normal
c106304.graph_c0	Two-component response regulator ORR9	794	45.67	692	49.91	732	55.61	417.67	27.19	1519.33	66.46	1376.33	101.16	1218	86.61	280	21.52	84.33	5.67	386	26.78	1936.67	142.43	926.33	65.52	0.400529	0.115215	normal	0.130768	0.212896	normal	7.89839e-12	0.770345	normal	8.57547e-42	1.363	up	7.91314e-07	-0.481018	normal	1.8626e-10	0.599717	normal	1.68895e-18	-0.874664	normal	3.81981e-13	-0.978942	normal
c142367.graph_c0	Protein LHY	314.33	7.5	781	22.1	303.33	9.19	267.67	6.87	787	12.71	263.67	7.52	4872	146.88	2160.67	65.89	685.33	19.1	7718	212.56	788	22.83	269	7.34	2.95818e-31	1.58994	up	9.66899e-18	-1.18745	down	0.679547	0.102002	normal	1.27398e-13	0.989196	normal	2.2552e-07	0.678651	normal	2.26924e-07	-0.727434	normal	0.342595	0.21829	normal	1.28151e-257	-4.26841	down
c132489.graph_c0	Protein LHY	33.33	7.45	142.67	26.3	53.33	15.12	29	7.66	159.67	20.87	33	9.04	908.67	149.85	340	60.26	148.33	24.01	1527.67	233.4	130.67	22.66	20	5.04	6.20561e-19	2.33879	up	6.38441e-05	-1.12407	down	0.997475	0.00240289	normal	7.49122e-13	1.81977	up	0.0318391	0.470656	normal	1.56177e-07	-1.29374	down	0.187217	0.576597	normal	1.08796e-128	-5.05435	down
c91338.graph_c0	Protein WUSCHEL	256.33	18.82	103.67	8.74	3	0.28	3.33	0.29	0.33	0.03	0.67	0.05	524.67	45.57	431	39.18	66.67	5.34	4.67	0.4	4.67	0.42	0.67	0.04	4.18027e-05	-0.99685	normal	5.17078e-24	-3.44546	down	2.45997e-28	4.86296	up	--	--	--	8.8182e-43	4.363	up	--	--	--	--	--	--	1.12248e-08	-1.30465	down
c109778.graph_c0	WUSCHEL-related homeobox 8	533.67	28.84	582.67	36.62	567	37.33	779.67	44.24	1107.33	40.37	682.33	43.35	144.33	9.45	101.33	6.69	115.33	7.05	557	33.99	385.33	24.5	521.67	31.8	0.00852088	0.405104	normal	0.650345	0.0940968	normal	2.93717e-07	-0.654118	normal	0.90857	-0.02	normal	0.088612	-0.228654	normal	0.602835	0.102652	normal	0.0910399	-0.243348	normal	1.32052e-15	1.53735	up
c120405.graph_c0	Squamosa promoter-binding protein	1683.67	194.34	461.67	64.64	76	11.54	874.67	114.54	280	25.67	33	4.9	454.67	63.7	59.33	8.6	22.33	3.13	941.67	128.41	132.33	18.93	78	10.8	2.1128e-08	-1.49103	down	3.58083e-06	-1.75178	down	5.29863e-16	0.784306	normal	1.06413e-63	-2.03	down	2.14449e-11	1.1958	up	9.05233e-22	-2.1105	down	0.00583023	0.986894	normal	0.000220538	1.39935	up
c114999.graph_c0	Squamosa promoter-binding protein	4064	436.77	1405.67	175.65	352.67	47.05	1087.67	127.17	537	43.19	87.67	11.34	826.67	110.07	105.33	14.03	47.33	5.51	1143.67	142.63	246.67	32.43	46.33	5.85	3.16916e-07	-1.2028	down	0.000637466	-1.3376	down	1.08438e-135	1.76259	up	3.83603e-28	-1.41883	down	5.87161e-09	1.62524	up	1.11705e-19	-1.74292	down	0.000232813	1.42593	up	8.58708e-06	1.7844	up
[truncated: 50 more columns]
