# Supplementary material for: Transcriptomic analysis reveals the formation mechanism of anemone-type flower in chrysanthemum
Source: BMC Genomics. 2022 Dec 22;23:846. doi: 10.1186/s12864-022-09078-3 (PMC9773529; doi:10.1186/s12864-022-09078-3)
Supplement: Supplementary file 15 — Additional file 15: Table S5. Primer sequences used in RT-PCR experiments. [file 12864_2022_9078_MOESM15_ESM.xls]

## Sheet: Sheet1
	Additional file 15: Table S5. Primer sequences used in RT-PCR experiments.
ID	Gene_name	Forward primer (5’→3’)	Reverse primer (5’→3’)	Product size (bp)	Tm (℃)
	FUL	AGAAAAGCTGCTTACTGCTCCTGAA	GGACATAGTATGAGTTTGAGCCGGA	474	58.3
	AG1	GAGCTTGATGCCTGGAAGTTCTGAC	AGATTGCATACAGAATACGATGATC	359	55
	bZIP61	TCAGAGATCACGAGTGAGAAAGT	TTCACCTCCCTCCGAACCAT	365	53.5
	CYC2d	CATCAACAGGTTCCTTCATCC	GACTTCTTCCTTTGGTGCTTAT	432	54
	GDEF1	ACAGGCAGGTGACATATTCG	AGTGTCGGTCTGAGTTTTGATC	403	54
	DOF2	GGAGCAGGTCGTCGTA	GGTTCGCTTGTAAGGTAG	477	50
	DOF12	CCATACATACCGCCATTAGTACCTT	ACACATATCGGATCATGGAAGGATG	518	56
	WOX8	ATGGGATGTTTGTGAAAGTAATGAC	GATCCATTCCTGCATTTATAGACAT	665	53
	GAMYB	TGTCGTTTACGCTGGGCAAATCACT	GATATGTGTCGGATCTCCTGATTCGT	524	58
	NAC83	TTTGTGAAAAATGGTGTGTTGAGAT	GTGCATGATCCAGTCGGTT	392	51
	NAC56	ACAGGGCTGCTACTTCGGGTTATT	GAAGATTTGAGGTTGCGAGGTTGATA	479	56.5
	NAC25	TCCCGATTCCTGCCGCTAT	CATAGAACCCAATCATCCAACCT	393	53
	NAC100	GCAAGTAGACCGATGGAAAGAG	CCAAGTGAACCCAAGACTGC	412	54.5
	GATA	TGAGACTGACAATCGGAGCAACA	CGAACCCCACAAGCATTACAAA	353	53.5
	TCP4	CGCAAGGACAGGCACAGT	CAGATGAACCACCCATAGGAA	349	52.5
	WRKY4	AGATTAGGGTTTTGGACCCATCG	CGTCTTCTGAGTTCCGCATTG	480	54.5
	ARF8	AGCGTCACTGCCTCCTAAGTTCTG	TGGCGATCTGTCAAGGTTGGTTG	368	58
	ARF19	CTTCCACCATAAACCCATTAGTCT	GCCTGCAATCAATAAACCGTCAC	475	54.5
	ARF16	AACCCTCTTCTTTCGCTAAAACGT	CTTCAATCACTGATTCGACACTCG	402	55
	ERF010	GGATGAGGAAGTGGGGCAAGT	GGCTAGGGTATTCATTCAAGTCCG	329	56.5
	ERFPT16	CGGGTCGTAGGAGTGTTAAAAGATA	CGTAAAACAGACGTGGGTGAAGAA	438	56
	BALDIBIS	ATGTCCGCAACTGCCTTATTACA	TCGTTCGCTCCAACACCAAG	223	53
	Elongation	CGGGCGGCTCGTACATACAT	CCGACAACTGCGGTCATCTTA	394	52
	LHY	AGCCATTGCTGCTGCTACTGT	TGCTTGAAAAGCTATACGTCCCT	555	53.5
	ERF110	GCTGCTGGTGTTTTATCGTCGGA	GGTTGCTGTGAAACTGATGTGGC	470	57
	MYB8	TCGCATCTCAAACGCAAAGC	TCAAACTCACCGTGGCAATCC	358	53
	MYB52	TTGGCAACAGATGGGCTAACAT	CTCGACCTCGTCTTTTCTTTGA	359	53
	WUS	AGGTGAACAAGACGTAGCAAACAGA	ATAGGTCCATAGCCACAGCCAAC	490	56.5
	bHLH52	CATACCTCAGCCACCCGAACT	TTTCAGGCAATAGGGGCAGTT	403	54
	PRE5	CAATCATCATCAGGGGCTTCTAG	GCTTCTGGGCTATCGGCATC	229	55.5
	WRKY	TGCCGCGAGGATGCTATTA	GACATTTGAAGCCCCGAAAA	317	50.5
	RADIALDS	ATGTCATCCAACTCGCTTTCCTCAT	CTAACATCGGTAGTTGGGGGAA	233	55.5
	MADS27	AGTCGAGTTTTGGCGAGGCG	TCAGTGCTAAGGGAACATGAGGC	362	56.5
	SPATULA-F1	TTTACCAGAAACAACCGACGACA	TTCTCATTTATGCGGCTTCTCCT	431	53
	bHLH18	TTGGCTACCGGAACTAGAAATGC	TCAGGAAGGAGGGAAGACAAAGA	491	55
	MYB97	AGGCGAATCACGAGCTTTGTTAA	TTGTTCCAGCAATATGACCCCAT	458	53
	DUO	CCTGTCGTCTTCGTTGGGTTA	AGTTTTCCTCCACGGGTATGG	510	54
	SQUA	GGAAACAACAAAATCAGGAAGGG	CGCTTCCTTAAAGATTTCCACCA	1087	53
	MYC2	TTCGGCTTTGGTGGTGGCTCT	GGATTTGTCCCTTCATTTCTCG	752	54.5
	ERF	TCAGAAATCCGAGAACCCAAGA	CGGCGATGAGTAGTAGTCCCACA	461	56
	TALE	CGGGAGCAACAATGTCGGA	CCAGTTTAGCCTTGTCGTCTTCA	329	54
	AP1	TACGCCGAGAAGCTGGAC	GCTGTTCCCATTGCACGTTTT	310	52.5
	bHLH144	CCCTTTTGCAGATCAAATGGGT	CTTTGGCTCGTGAGATGATGTTG	420	54
	MYC2-like	TCTTGGACCGGATAACTCAGACG	GGCAATCAGAATCCGACTCCTC	556	57
	TCP2	CATGGTGGTGGTGTTAATGGTCA	CGAACCCTTACTCGTCTCACT	490	54.5
	MYB108	AGGACACGATGCGTTATCTTTGG	CGTGGGGCTAATCATAGTGTCT	401	55
	SVP	AGTTAAGGCGGTTACGAGGAG	CCAGAGCTTTCATATTCTTGTGG	312	53.5
	CDM104	TTACGAGCTTTCAGTCCTTTGC	TGTCCTGTAACCTTGTCCTTCTG	459	54
	NGA1-F	TCATCAGCAACGCTACTGCC	GCTCCAGCCCTTGGTCATA	403	53.5
	ARF2	CTCCGGTGGTTTGTTGTTTG	TCCATTCGGTTCCATGAAGA	497	51
	ARF4	ACCACAGGCTGGAGCGTCTT	CCACCTCACCATTAGGCATC	437	55
	TCP8	CACCAAAGTTGACGGACGAG	CATTTCCACCATTATTACCC	436	52
	AUX28-F1	CATCCTTTGACGAAACTGAG	AGATCTTGATAGCTTTTGTAC	432	50
	COI1	CGTGCCGCCATGTATAACTT	ACACCATAGTCGCCCGCTTG	532	54
	TIFY10a	GAGGAGGACTATTGATTTGC	CTTATGCTCTATTGGCGATG	393	50
	JAZ1	AACTCTAGCTTTGCCACGAC	TGCTAACATCATTTGCCTTG	356	50
	SAUR36	CCAATCTCCGGTAGGTTATA	CATCTACGTCTCCACGTCAG	395	52
	TIR1	TTATGTCTGGGTGCTATCGTG	CATGTTGTGGACCAATACCC	473	52
	GH3.6	TTTCTCTCACTAAACACACC	ACTATACAACATCGACCTTC	451	48
	GH3.10	ATGATTGCTGATGGGGATAC	ATACCATCCCGATTCCTCCA	635	51
	SAUR68	TGGCAAGAAAGTGGCAAAAT	AGATAAACACCTCCATGAAG	343	48
	CTR1	GAGAATGTTGTCAGGGATGA	GGACTCCTGGAACACGACTA	525	52
	CYCD3	TTATGCGTAGGCTTGGTTTA	ATTGCCCATGAGTTGTTAGA	381	48
	TCH4	GTATTAGCTGCCAACTTTCA	GTCCCATCTACATACATCACAA	421	50
