# Supplementary material for: Transcriptomic analysis reveals the formation mechanism of anemone-type flower in chrysanthemum
Source: BMC Genomics. 2022 Dec 22;23:846. doi: 10.1186/s12864-022-09078-3 (PMC9773529; doi:10.1186/s12864-022-09078-3)
Supplement: Supplementary file 16 — Additional file 16: Table S6. Primer sequences used in qRT-PCR experiments. [file 12864_2022_9078_MOESM16_ESM.xls]

## Sheet: Sheet1
Additional file 16: Table S6. Primer sequences used in qRT-PCR experiments.
Gene	Forward primer (5’→3’)	Reverse primer (5’→3’)	Product size (bp)	Tm (℃)
AG1	CGAGCCGTGGACGCCTTTATGAGTA	AAACCGAGCCACTGCTAGGTGGATC	99	61
ARF16	ACGTTGGCTGTAAAGCGAGTGTCGA	CCCGAAATCGTCCCCATAAACCAAC	234	59
MYC2	GCGGATTGCATGACGAACAGGACGAG	GCCTCTGTCGCTCTGCCTCCAC	256	62.5
GDEF1	CTATGAGAGGATGAAGGAAACGATG	CTCCAAGTTTTTCACCCTTTTCCTG	228	58
WRKY4	AAAGGTGCTCATAATCATCAAGGTCAACG	AACATTTTCCCACAACTCCCCATCC	104	58.5
CYC2d	CAGCAGCAAGTTTGTAAAGAATCAG	CATCAATGGACAATCGCACC	175	55
NAC25	GATGATGAACTCCAACAACCCCAATG	GTAATTGATACGGCTGCCGGTAAACACTT	173	60
MYB52	TGGCAACAGATGGGCTAACATTGCA	GATGCAAGATTTCTTGAAAGCTCGTAAGG	206	58.5
MYB108	GGTATCGCCTGTTTCTGACATGACTGATT	CCGTGGGGCTAATCATAGTGTCTGAAAAC	124	61
SVP	TGAAGCTGGATTGAGCCGTGTAGTAG	CTTGTCTTAGTTTGTCATTCTCCTCCT	115	58.5
bHLH18	GACATCGGGATGCAGTCTACTAATCGAA	TGAGCAACAACGGTGATAAGAAGACAGGTA	158	60
ARF19	ACGAAGGACAATCAACCAGAACTCTCAT	GACATCGGAGCCCAGACACCAGTAT	129	59.5
WOX8	AAGTGGAAACCGAAGTTGAGTCCCCTAA	GGCCTACATTTCCTGCCAGTTTTGAG	182	60
ERF110	AGAGGAGGAAGTACAGAGGGGTGCG	CGGCATTTTCAGGAAAGTTGAGTTTGG	191	60
WRKY31	GCGGCGCAAACACCGTATCTACCT	CCACGTCGATAACATCATCACGCTTCTT	167	60.5
ERF010	GGCCCACTGCACGACTAAATTTTCC	TCTGCAAGGCGTCAACTTTAGCTCCAA	122	59.5
TFIIS	AGAGCTGATTGAATTGTTCGAGTCGGTG	TGCGAGTGACTGAATCTTCTTCTTTGGA	186	59
NAC56	CATCAATGGAATGATGGATGGGAATGCTT	AAGTAGAATCACCAAGTGAACCCAAGACTG	118	59.5
WUS	GGAAGGTGAACAAGACGTAGCAAACAGA	CGTAGTGTCGAAGACGAGCAGCGATT	202	60.5
DOF12	GGTACTAATGGCGGTATGTATGGTGAAG	CCATGCAACATTGCTAGTCCCCGAAAA	177	60
GAMYB	TACCCAAATGGGTAGCTGTAACGCTCCTT	CATAGGCTTCCCAGTCATCCTCTTGC	266	61.5
DOF2	AGGCAGCCCCAAAACTCCATCTATCAAT	CAGTACCTCTGGCAGCTCTTGCAAAAA	207	60
NAC100	CTCCAATCCAATCAACATCCAGCAGAAA	GACTCGATTTCATTGTTCATCTCAGTGCTTA	266	58.5
